# Supplementary material for: Variable and interactive effects of Sex, APOE ε4 and TREM2 on the deposition of tau in entorhinal and neocortical regions
Source: Nat Commun. 2025 Jul 1;16:5812. doi: 10.1038/s41467-025-60370-8 (PMC12214702; doi:10.1038/s41467-025-60370-8)
Supplement: Supplementary file 4 — Source Data [file 41467_2025_60370_MOESM4_ESM.xlsx]

## Sheet: Figure2
Figure2 a-b (discovery sample)
	Aβ	TauEC_APOE0	TauEC_APOE1	TauEC_APOE2	TauEC_male	TauEC_female
	0	1.08638	1.10325	1.03906	1.09349	1.08643
	0.501253	1.0873	1.10424	1.04114	1.09424	1.08758
	1.00251	1.08822	1.10523	1.04322	1.09499	1.08873
	1.50376	1.08913	1.10623	1.0453	1.09574	1.08988
	2.00501	1.09005	1.10722	1.04739	1.09649	1.09103
	2.50627	1.09097	1.10821	1.04947	1.09724	1.09218
	3.00752	1.09189	1.1092	1.05155	1.09799	1.09333
	3.50877	1.0928	1.11019	1.05363	1.09874	1.09449
	4.01003	1.09372	1.11119	1.05571	1.0995	1.09564
	4.51128	1.09463	1.11218	1.05779	1.10025	1.0968
	5.01253	1.09555	1.11317	1.05987	1.10101	1.09795
	5.51378	1.09647	1.11416	1.06196	1.10176	1.09911
	6.01504	1.09738	1.11515	1.06404	1.10252	1.10027
	6.51629	1.0983	1.11614	1.06612	1.10328	1.10143
	7.01754	1.09921	1.11713	1.0682	1.10404	1.10259
	7.5188	1.10013	1.11812	1.07028	1.1048	1.10375
	8.02005	1.10104	1.11911	1.07236	1.10555	1.10491
	8.5213	1.10196	1.1201	1.07444	1.10632	1.10607
	9.02256	1.10287	1.12109	1.07651	1.10708	1.10723
	9.52381	1.10378	1.12208	1.07859	1.10784	1.1084
	10.0251	1.1047	1.12307	1.08067	1.1086	1.10956
	10.5263	1.10561	1.12406	1.08275	1.10936	1.11073
	11.0276	1.10652	1.12505	1.08483	1.11013	1.1119
	11.5288	1.10744	1.12604	1.08691	1.11089	1.11307
	12.0301	1.10835	1.12702	1.08899	1.11166	1.11424
	12.5313	1.10926	1.12801	1.09106	1.11243	1.11541
	13.0326	1.11017	1.129	1.09314	1.11319	1.11658
	13.5338	1.11109	1.12999	1.09522	1.11396	1.11775
	14.0351	1.112	1.13098	1.0973	1.11473	1.11892
	14.5363	1.11291	1.13196	1.09937	1.1155	1.1201
	15.0376	1.11382	1.13295	1.10145	1.11627	1.12127
	15.5388	1.11473	1.13394	1.10353	1.11704	1.12245
	16.0401	1.11564	1.13492	1.1056	1.11781	1.12363
	16.5414	1.11655	1.13591	1.10768	1.11859	1.12481
	17.0426	1.11746	1.13689	1.10975	1.11936	1.12599
	17.5439	1.11837	1.13788	1.11183	1.12014	1.12717
	18.0451	1.11928	1.13886	1.11391	1.12091	1.12835
	18.5464	1.12019	1.13985	1.11598	1.12169	1.12953
	19.0476	1.1211	1.14084	1.11806	1.12247	1.13072
	19.5489	1.12201	1.14182	1.12013	1.12325	1.1319
	20.0501	1.12292	1.1428	1.12221	1.12402	1.13309
	20.5514	1.12383	1.14379	1.12428	1.1248	1.13428
	21.0526	1.12474	1.14477	1.12635	1.12559	1.13546
	21.5539	1.12565	1.14576	1.12843	1.12637	1.13665
	22.0551	1.12655	1.14674	1.1305	1.12715	1.13784
	22.5564	1.12746	1.14772	1.13257	1.12793	1.13904
	23.0576	1.12837	1.14871	1.13465	1.12872	1.14023
	23.5589	1.12928	1.14969	1.13672	1.1295	1.14142
	24.0602	1.13018	1.15067	1.13879	1.13029	1.14262
	24.5614	1.13109	1.15165	1.14087	1.13108	1.14382
	25.0627	1.132	1.15264	1.14294	1.13187	1.14501
	25.5639	1.1329	1.15362	1.14501	1.13266	1.14621
	26.0652	1.13381	1.1546	1.14708	1.13345	1.14741
	26.5664	1.13472	1.15558	1.14916	1.13424	1.14861
	27.0677	1.13562	1.15656	1.15123	1.13503	1.14982
	27.5689	1.13653	1.15754	1.1533	1.13582	1.15102
	28.0702	1.13743	1.15853	1.15537	1.13662	1.15223
	28.5714	1.13834	1.15951	1.15744	1.13741	1.15343
	29.0727	1.13924	1.16049	1.15951	1.13821	1.15464
	29.5739	1.14015	1.16147	1.16158	1.13901	1.15585
	30.0752	1.14105	1.16245	1.16365	1.1398	1.15706
	30.5764	1.14195	1.16343	1.16572	1.1406	1.15827
	31.0777	1.14286	1.16441	1.16779	1.1414	1.15948
	31.5789	1.14376	1.16538	1.16986	1.1422	1.1607
	32.0802	1.14466	1.16636	1.17193	1.14301	1.16191
	32.5815	1.14557	1.16734	1.174	1.14381	1.16313
	33.0827	1.14647	1.16832	1.17607	1.14461	1.16434
	33.584	1.14737	1.1693	1.17814	1.14542	1.16556
	34.0852	1.14828	1.17028	1.18021	1.14622	1.16678
	34.5865	1.14918	1.17126	1.18227	1.14703	1.16801
	35.0877	1.15008	1.17223	1.18434	1.14784	1.16923
	35.589	1.15098	1.17321	1.18641	1.14865	1.17045
	36.0902	1.15188	1.17419	1.18848	1.14946	1.17168
	36.5915	1.15278	1.17516	1.19055	1.15027	1.1729
	37.0927	1.15369	1.17614	1.19261	1.15108	1.17413
	37.594	1.15459	1.17712	1.19468	1.1519	1.17536
	38.0952	1.15549	1.17809	1.19675	1.15271	1.17659
	38.5965	1.15639	1.17907	1.19881	1.15353	1.17783
	39.0977	1.15729	1.18005	1.20088	1.15434	1.17906
	39.599	1.15819	1.18102	1.20295	1.15516	1.18029
	40.1003	1.15909	1.182	1.20501	1.15598	1.18153
	40.6015	1.15999	1.18297	1.20708	1.1568	1.18277
	41.1028	1.16089	1.18395	1.20914	1.15762	1.18401
	41.604	1.16178	1.18492	1.21121	1.15844	1.18525
	42.1053	1.16268	1.1859	1.21327	1.15927	1.18649
	42.6065	1.16358	1.18687	1.21534	1.16009	1.18773
	43.1078	1.16448	1.18784	1.2174	1.16092	1.18898
	43.609	1.16538	1.18882	1.21947	1.16175	1.19022
	44.1103	1.16628	1.18979	1.22153	1.16257	1.19147
	44.6115	1.16717	1.19076	1.2236	1.1634	1.19272
	45.1128	1.16807	1.19174	1.22566	1.16423	1.19397
	45.614	1.16897	1.19271	1.22772	1.16506	1.19522
	46.1153	1.16986	1.19368	1.22979	1.1659	1.19647
	46.6165	1.17076	1.19465	1.23185	1.16673	1.19773
	47.1178	1.17166	1.19563	1.23391	1.16757	1.19898
	47.619	1.17255	1.1966	1.23597	1.1684	1.20024
	48.1203	1.17345	1.19757	1.23804	1.16924	1.2015
	48.6216	1.17434	1.19854	1.2401	1.17008	1.20276
	49.1228	1.17524	1.19951	1.24216	1.17092	1.20402
	49.6241	1.17614	1.20048	1.24422	1.17176	1.20529
	50.1253	1.17703	1.20145	1.24628	1.1726	1.20655
	50.6266	1.17792	1.20242	1.24835	1.17344	1.20782
	51.1278	1.17882	1.20339	1.25041	1.17429	1.20909
	51.6291	1.17971	1.20436	1.25247	1.17513	1.21036
	52.1303	1.18061	1.20533	1.25453	1.17598	1.21163
	52.6316	1.1815	1.2063	1.25659	1.17683	1.2129
	53.1328	1.18239	1.20727	1.25865	1.17768	1.21417
	53.6341	1.18329	1.20824	1.26071	1.17853	1.21545
	54.1353	1.18418	1.20921	1.26277	1.17938	1.21673
	54.6366	1.18507	1.21018	1.26483	1.18023	1.21801
	55.1378	1.18597	1.21115	1.26689	1.18109	1.21929
	55.6391	1.18686	1.21212	1.26895	1.18194	1.22057
	56.1404	1.18775	1.21308	1.27101	1.1828	1.22185
	56.6416	1.18864	1.21405	1.27306	1.18366	1.22313
	57.1429	1.18953	1.21502	1.27512	1.18452	1.22442
	57.6441	1.19043	1.21599	1.27718	1.18538	1.22571
	58.1454	1.19132	1.21695	1.27924	1.18624	1.227
	58.6466	1.19221	1.21792	1.2813	1.1871	1.22829
	59.1479	1.1931	1.21889	1.28335	1.18797	1.22958
	59.6491	1.19399	1.21985	1.28541	1.18883	1.23088
	60.1504	1.19488	1.22082	1.28747	1.1897	1.23217
	60.6516	1.19577	1.22178	1.28953	1.19057	1.23347
	61.1529	1.19666	1.22275	1.29158	1.19144	1.23477
	61.6541	1.19755	1.22372	1.29364	1.19231	1.23607
	62.1554	1.19844	1.22468	1.29569	1.19318	1.23737
	62.6566	1.19933	1.22565	1.29775	1.19405	1.23867
	63.1579	1.20022	1.22661	1.29981	1.19493	1.23998
	63.6591	1.20111	1.22757	1.30186	1.1958	1.24129
	64.1604	1.20199	1.22854	1.30392	1.19668	1.2426
	64.6617	1.20288	1.2295	1.30597	1.19756	1.24391
	65.1629	1.20377	1.23047	1.30803	1.19844	1.24522
	65.6642	1.20466	1.23143	1.31008	1.19932	1.24653
	66.1654	1.20555	1.23239	1.31214	1.2002	1.24785
	66.6667	1.20643	1.23336	1.31419	1.20109	1.24916
	67.1679	1.20732	1.23432	1.31624	1.20197	1.25048
	67.6692	1.20821	1.23528	1.3183	1.20286	1.2518
	68.1704	1.20909	1.23624	1.32035	1.20375	1.25312
	68.6717	1.20998	1.23721	1.32241	1.20464	1.25445
	69.1729	1.21087	1.23817	1.32446	1.20553	1.25577
	69.6742	1.21175	1.23913	1.32651	1.20642	1.2571
	70.1754	1.21264	1.24009	1.32856	1.20731	1.25843
	70.6767	1.21352	1.24105	1.33062	1.20821	1.25976
	71.1779	1.21441	1.24201	1.33267	1.2091	1.26109
	71.6792	1.21529	1.24297	1.33472	1.21	1.26242
	72.1805	1.21618	1.24393	1.33677	1.2109	1.26376
	72.6817	1.21706	1.24489	1.33882	1.2118	1.26509
	73.183	1.21795	1.24585	1.34088	1.2127	1.26643
	73.6842	1.21883	1.24681	1.34293	1.2136	1.26777
	74.1855	1.21971	1.24777	1.34498	1.21451	1.26911
	74.6867	1.2206	1.24873	1.34703	1.21541	1.27046
	75.188	1.22148	1.24969	1.34908	1.21632	1.2718
	75.6892	1.22236	1.25065	1.35113	1.21723	1.27315
	76.1905	1.22325	1.25161	1.35318	1.21814	1.2745
	76.6917	1.22413	1.25257	1.35523	1.21905	1.27585
	77.193	1.22501	1.25352	1.35728	1.21996	1.2772
	77.6942	1.22589	1.25448	1.35933	1.22087	1.27855
	78.1955	1.22677	1.25544	1.36138	1.22179	1.27991
	78.6967	1.22766	1.2564	1.36342	1.2227	1.28126
	79.198	1.22854	1.25735	1.36547	1.22362	1.28262
	79.6992	1.22942	1.25831	1.36752	1.22454	1.28398
	80.2005	1.2303	1.25927	1.36957	1.22546	1.28534
	80.7018	1.23118	1.26022	1.37162	1.22638	1.28671
	81.203	1.23206	1.26118	1.37367	1.22731	1.28807
	81.7043	1.23294	1.26214	1.37571	1.22823	1.28944
	82.2055	1.23382	1.26309	1.37776	1.22916	1.29081
	82.7068	1.2347	1.26405	1.37981	1.23009	1.29218
	83.208	1.23558	1.265	1.38185	1.23102	1.29355
	83.7093	1.23646	1.26596	1.3839	1.23195	1.29493
	84.2105	1.23734	1.26691	1.38595	1.23288	1.2963
	84.7118	1.23822	1.26787	1.38799	1.23381	1.29768
	85.213	1.2391	1.26882	1.39004	1.23475	1.29906
	85.7143	1.23998	1.26978	1.39208	1.23568	1.30044
	86.2155	1.24085	1.27073	1.39413	1.23662	1.30182
	86.7168	1.24173	1.27168	1.39617	1.23756	1.30321
	87.218	1.24261	1.27264	1.39822	1.2385	1.3046
	87.7193	1.24349	1.27359	1.40026	1.23944	1.30598
	88.2206	1.24436	1.27454	1.40231	1.24039	1.30737
	88.7218	1.24524	1.2755	1.40435	1.24133	1.30876
	89.2231	1.24612	1.27645	1.4064	1.24228	1.31016
	89.7243	1.24699	1.2774	1.40844	1.24322	1.31155
	90.2256	1.24787	1.27835	1.41048	1.24417	1.31295
	90.7268	1.24875	1.2793	1.41253	1.24512	1.31435
	91.2281	1.24962	1.28026	1.41457	1.24608	1.31575
	91.7293	1.2505	1.28121	1.41661	1.24703	1.31715
	92.2306	1.25137	1.28216	1.41866	1.24798	1.31855
	92.7318	1.25225	1.28311	1.4207	1.24894	1.31996
	93.2331	1.25312	1.28406	1.42274	1.2499	1.32137
	93.7343	1.254	1.28501	1.42478	1.25086	1.32278
	94.2356	1.25487	1.28596	1.42683	1.25182	1.32419
	94.7368	1.25575	1.28691	1.42887	1.25278	1.3256
	95.2381	1.25662	1.28786	1.43091	1.25374	1.32701
	95.7393	1.25749	1.28881	1.43295	1.25471	1.32843
	96.2406	1.25837	1.28976	1.43499	1.25568	1.32985
	96.7419	1.25924	1.29071	1.43703	1.25664	1.33127
	97.2431	1.26011	1.29166	1.43907	1.25761	1.33269
	97.7444	1.26099	1.2926	1.44111	1.25858	1.33411
	98.2456	1.26186	1.29355	1.44315	1.25956	1.33554
	98.7469	1.26273	1.2945	1.44519	1.26053	1.33696
	99.2481	1.2636	1.29545	1.44723	1.26151	1.33839
	99.7494	1.26448	1.2964	1.44927	1.26248	1.33982
	100.251	1.26535	1.29734	1.45131	1.26346	1.34126
	100.752	1.26622	1.29829	1.45335	1.26444	1.34269
	101.253	1.26709	1.29924	1.45539	1.26542	1.34413
	101.754	1.26796	1.30018	1.45742	1.2664	1.34556
	102.256	1.26883	1.30113	1.45946	1.26739	1.347
	102.757	1.2697	1.30208	1.4615	1.26837	1.34844
	103.258	1.27057	1.30302	1.46354	1.26936	1.34989
	103.759	1.27144	1.30397	1.46558	1.27035	1.35133
	104.261	1.27231	1.30491	1.46761	1.27134	1.35278
	104.762	1.27318	1.30586	1.46965	1.27233	1.35422
	105.263	1.27405	1.3068	1.47169	1.27332	1.35567
	105.764	1.27492	1.30775	1.47372	1.27432	1.35713
	106.266	1.27579	1.30869	1.47576	1.27531	1.35858
	106.767	1.27666	1.30964	1.4778	1.27631	1.36004
	107.268	1.27753	1.31058	1.47983	1.27731	1.36149
	107.769	1.27839	1.31153	1.48187	1.27831	1.36295
	108.271	1.27926	1.31247	1.4839	1.27931	1.36441
	108.772	1.28013	1.31341	1.48594	1.28031	1.36587
	109.273	1.281	1.31436	1.48797	1.28132	1.36734
	109.774	1.28186	1.3153	1.49001	1.28233	1.3688
	110.276	1.28273	1.31624	1.49204	1.28333	1.37027
	110.777	1.2836	1.31718	1.49408	1.28434	1.37174
	111.278	1.28447	1.31813	1.49611	1.28535	1.37321
	111.779	1.28533	1.31907	1.49814	1.28637	1.37469
	112.281	1.2862	1.32001	1.50018	1.28738	1.37616
	112.782	1.28706	1.32095	1.50221	1.28839	1.37764
	113.283	1.28793	1.32189	1.50424	1.28941	1.37912
	113.784	1.28879	1.32283	1.50628	1.29043	1.3806
	114.286	1.28966	1.32377	1.50831	1.29145	1.38208
	114.787	1.29052	1.32471	1.51034	1.29247	1.38356
	115.288	1.29139	1.32565	1.51237	1.29349	1.38505
	115.789	1.29225	1.32659	1.51441	1.29452	1.38654
	116.291	1.29312	1.32753	1.51644	1.29554	1.38803
	116.792	1.29398	1.32847	1.51847	1.29657	1.38952
	117.293	1.29485	1.32941	1.5205	1.2976	1.39101
	117.794	1.29571	1.33035	1.52253	1.29863	1.39251
	118.296	1.29657	1.33129	1.52456	1.29966	1.394
	118.797	1.29744	1.33223	1.52659	1.30069	1.3955
	119.298	1.2983	1.33317	1.52862	1.30173	1.397
	119.799	1.29916	1.33411	1.53065	1.30276	1.3985
	120.301	1.30002	1.33504	1.53268	1.3038	1.40001
	120.802	1.30089	1.33598	1.53471	1.30484	1.40151
	121.303	1.30175	1.33692	1.53674	1.30588	1.40302
	121.805	1.30261	1.33786	1.53877	1.30692	1.40453
	122.306	1.30347	1.33879	1.5408	1.30797	1.40604
	122.807	1.30433	1.33973	1.54283	1.30901	1.40755
	123.308	1.30519	1.34067	1.54486	1.31006	1.40907
	123.81	1.30605	1.3416	1.54688	1.31111	1.41058
	124.311	1.30691	1.34254	1.54891	1.31216	1.4121
	124.812	1.30778	1.34348	1.55094	1.31321	1.41362
	125.313	1.30864	1.34441	1.55297	1.31426	1.41514
	125.815	1.3095	1.34535	1.55499	1.31531	1.41667
	126.316	1.31035	1.34628	1.55702	1.31637	1.41819
	126.817	1.31121	1.34722	1.55905	1.31743	1.41972
	127.318	1.31207	1.34815	1.56108	1.31848	1.42125
	127.82	1.31293	1.34909	1.5631	1.31954	1.42278
	128.321	1.31379	1.35002	1.56513	1.32061	1.42431
	128.822	1.31465	1.35095	1.56715	1.32167	1.42585
	129.323	1.31551	1.35189	1.56918	1.32273	1.42738
	129.825	1.31637	1.35282	1.5712	1.3238	1.42892
	130.326	1.31722	1.35376	1.57323	1.32487	1.43046
	130.827	1.31808	1.35469	1.57525	1.32594	1.432
	131.328	1.31894	1.35562	1.57728	1.32701	1.43355
	131.83	1.3198	1.35655	1.5793	1.32808	1.43509
	132.331	1.32065	1.35749	1.58133	1.32915	1.43664
	132.832	1.32151	1.35842	1.58335	1.33023	1.43819
	133.333	1.32237	1.35935	1.58538	1.33131	1.43974
	133.835	1.32322	1.36028	1.5874	1.33239	1.44129
	134.336	1.32408	1.36121	1.58942	1.33347	1.44285
	134.837	1.32493	1.36214	1.59145	1.33455	1.4444
	135.338	1.32579	1.36308	1.59347	1.33563	1.44596
	135.84	1.32664	1.36401	1.59549	1.33671	1.44752
	136.341	1.3275	1.36494	1.59751	1.3378	1.44908
	136.842	1.32835	1.36587	1.59954	1.33889	1.45064
	137.343	1.32921	1.3668	1.60156	1.33998	1.45221
	137.845	1.33006	1.36773	1.60358	1.34107	1.45378
	138.346	1.33092	1.36866	1.6056	1.34216	1.45535
	138.847	1.33177	1.36959	1.60762	1.34325	1.45692
	139.348	1.33263	1.37051	1.60964	1.34435	1.45849
	139.85	1.33348	1.37144	1.61166	1.34545	1.46006
	140.351	1.33433	1.37237	1.61368	1.34654	1.46164
	140.852	1.33518	1.3733	1.6157	1.34764	1.46322
	141.353	1.33604	1.37423	1.61772	1.34875	1.4648
	141.855	1.33689	1.37516	1.61974	1.34985	1.46638
	142.356	1.33774	1.37608	1.62176	1.35095	1.46796
	142.857	1.33859	1.37701	1.62378	1.35206	1.46955
	143.358	1.33945	1.37794	1.6258	1.35317	1.47114
	143.86	1.3403	1.37887	1.62782	1.35428	1.47273
	144.361	1.34115	1.37979	1.62984	1.35539	1.47432
	144.862	1.342	1.38072	1.63186	1.3565	1.47591
	145.363	1.34285	1.38165	1.63388	1.35761	1.4775
	145.865	1.3437	1.38257	1.63589	1.35873	1.4791
	146.366	1.34455	1.3835	1.63791	1.35985	1.4807
	146.867	1.3454	1.38442	1.63993	1.36096	1.4823
	147.368	1.34625	1.38535	1.64195	1.36208	1.4839
	147.87	1.3471	1.38627	1.64396	1.36321	1.4855
	148.371	1.34795	1.3872	1.64598	1.36433	1.48711
	148.872	1.3488	1.38812	1.648	1.36545	1.48872
	149.373	1.34965	1.38905	1.65001	1.36658	1.49033
	149.875	1.3505	1.38997	1.65203	1.36771	1.49194
	150.376	1.35135	1.3909	1.65405	1.36884	1.49355
	150.877	1.3522	1.39182	1.65606	1.36997	1.49517
	151.378	1.35305	1.39274	1.65808	1.3711	1.49678
	151.88	1.35389	1.39367	1.66009	1.37224	1.4984
	152.381	1.35474	1.39459	1.66211	1.37337	1.50002
	152.882	1.35559	1.39551	1.66412	1.37451	1.50164
	153.383	1.35644	1.39643	1.66614	1.37565	1.50327
	153.885	1.35728	1.39736	1.66815	1.37679	1.50489
	154.386	1.35813	1.39828	1.67016	1.37793	1.50652
	154.887	1.35898	1.3992	1.67218	1.37907	1.50815
	155.388	1.35982	1.40012	1.67419	1.38022	1.50978
	155.89	1.36067	1.40104	1.6762	1.38137	1.51142
	156.391	1.36152	1.40196	1.67822	1.38251	1.51305
	156.892	1.36236	1.40289	1.68023	1.38366	1.51469
	157.393	1.36321	1.40381	1.68224	1.38482	1.51633
	157.895	1.36405	1.40473	1.68426	1.38597	1.51797
	158.396	1.3649	1.40565	1.68627	1.38712	1.51961
	158.897	1.36574	1.40657	1.68828	1.38828	1.52126
	159.398	1.36659	1.40749	1.69029	1.38944	1.5229
	159.9	1.36743	1.40841	1.6923	1.3906	1.52455
	160.401	1.36828	1.40933	1.69431	1.39176	1.5262
	160.902	1.36912	1.41024	1.69632	1.39292	1.52785
	161.404	1.36996	1.41116	1.69834	1.39409	1.52951
	161.905	1.37081	1.41208	1.70035	1.39525	1.53116
	162.406	1.37165	1.413	1.70236	1.39642	1.53282
	162.907	1.37249	1.41392	1.70437	1.39759	1.53448
	163.409	1.37334	1.41484	1.70638	1.39876	1.53614
	163.91	1.37418	1.41575	1.70838	1.39993	1.5378
	164.411	1.37502	1.41667	1.71039	1.40111	1.53947
	164.912	1.37586	1.41759	1.7124	1.40228	1.54114
	165.414	1.3767	1.41851	1.71441	1.40346	1.54281
	165.915	1.37755	1.41942	1.71642	1.40464	1.54448
	166.416	1.37839	1.42034	1.71843	1.40582	1.54615
	166.917	1.37923	1.42126	1.72044	1.407	1.54782
	167.419	1.38007	1.42217	1.72244	1.40819	1.5495
	167.92	1.38091	1.42309	1.72445	1.40937	1.55118
	168.421	1.38175	1.424	1.72646	1.41056	1.55286
	168.922	1.38259	1.42492	1.72847	1.41175	1.55454
	169.424	1.38343	1.42583	1.73047	1.41294	1.55622
	169.925	1.38427	1.42675	1.73248	1.41413	1.55791
	170.426	1.38511	1.42766	1.73449	1.41533	1.5596
	170.927	1.38595	1.42858	1.73649	1.41652	1.56129
	171.429	1.38679	1.42949	1.7385	1.41772	1.56298
	171.93	1.38763	1.43041	1.74051	1.41892	1.56467
	172.431	1.38847	1.43132	1.74251	1.42012	1.56637
	172.932	1.38931	1.43223	1.74452	1.42132	1.56807
	173.434	1.39014	1.43315	1.74652	1.42252	1.56976
	173.935	1.39098	1.43406	1.74853	1.42373	1.57147
	174.436	1.39182	1.43497	1.75053	1.42494	1.57317
	174.937	1.39266	1.43589	1.75253	1.42615	1.57487
	175.439	1.3935	1.4368	1.75454	1.42736	1.57658
	175.94	1.39433	1.43771	1.75654	1.42857	1.57829
	176.441	1.39517	1.43862	1.75855	1.42978	1.58
	176.942	1.39601	1.43953	1.76055	1.431	1.58171
	177.444	1.39684	1.44044	1.76255	1.43221	1.58343
	177.945	1.39768	1.44136	1.76456	1.43343	1.58514
	178.446	1.39852	1.44227	1.76656	1.43465	1.58686
	178.947	1.39935	1.44318	1.76856	1.43588	1.58858
	179.449	1.40019	1.44409	1.77056	1.4371	1.5903
	179.95	1.40102	1.445	1.77256	1.43833	1.59203
	180.451	1.40186	1.44591	1.77457	1.43955	1.59375
	180.952	1.40269	1.44682	1.77657	1.44078	1.59548
	181.454	1.40353	1.44773	1.77857	1.44201	1.59721
	181.955	1.40436	1.44864	1.78057	1.44325	1.59894
	182.456	1.4052	1.44955	1.78257	1.44448	1.60068
	182.957	1.40603	1.45046	1.78457	1.44572	1.60241
	183.459	1.40686	1.45136	1.78657	1.44695	1.60415
	183.96	1.4077	1.45227	1.78857	1.44819	1.60589
	184.461	1.40853	1.45318	1.79057	1.44943	1.60763
	184.962	1.40936	1.45409	1.79257	1.45068	1.60938
	185.464	1.4102	1.455	1.79457	1.45192	1.61112
	185.965	1.41103	1.4559	1.79657	1.45317	1.61287
	186.466	1.41186	1.45681	1.79857	1.45442	1.61462
	186.967	1.41269	1.45772	1.80057	1.45567	1.61637
	187.469	1.41353	1.45863	1.80257	1.45692	1.61812
	187.97	1.41436	1.45953	1.80456	1.45817	1.61988
	188.471	1.41519	1.46044	1.80656	1.45943	1.62163
	188.972	1.41602	1.46134	1.80856	1.46068	1.62339
	189.474	1.41685	1.46225	1.81056	1.46194	1.62515
	189.975	1.41768	1.46316	1.81255	1.4632	1.62692
	190.476	1.41852	1.46406	1.81455	1.46446	1.62868
	190.977	1.41935	1.46497	1.81655	1.46573	1.63045
	191.479	1.42018	1.46587	1.81854	1.46699	1.63222
	191.98	1.42101	1.46678	1.82054	1.46826	1.63399
	192.481	1.42184	1.46768	1.82254	1.46953	1.63576
	192.982	1.42267	1.46859	1.82453	1.4708	1.63754
	193.484	1.4235	1.46949	1.82653	1.47207	1.63931
	193.985	1.42432	1.47039	1.82852	1.47335	1.64109
	194.486	1.42515	1.4713	1.83052	1.47462	1.64287
	194.987	1.42598	1.4722	1.83251	1.4759	1.64466
	195.489	1.42681	1.4731	1.83451	1.47718	1.64644
	195.99	1.42764	1.47401	1.8365	1.47846	1.64823
	196.491	1.42847	1.47491	1.8385	1.47975	1.65002
	196.992	1.4293	1.47581	1.84049	1.48103	1.65181
	197.494	1.43012	1.47671	1.84248	1.48232	1.6536
	197.995	1.43095	1.47762	1.84448	1.48361	1.65539
	198.496	1.43178	1.47852	1.84647	1.4849	1.65719
	198.997	1.4326	1.47942	1.84846	1.48619	1.65899
	199.499	1.43343	1.48032	1.85046	1.48748	1.66079
	200	1.43426	1.48122	1.85245	1.48878	1.66259
Figure2 c (discovery sample)
		TauEC Point Estimate	TauEC lower bound (2.5 percentile)	TauEC upper bound (97.5 percentile)
	TREM2(0)-Male	1.167	1.1446	1.1904
	TREM2(0)-Female	1.1825	1.1596	1.2049
	TREM2(1)-Male	1.0935	1.025	1.1401
	TREM2(1)-Female	1.2352	1.1682	1.3331
Figure2 d-e (replication sample)
	Aβ	TauEC_APOE0	TauEC_APOE1	TauEC_APOE2	TauEC_male	TauEC_female
	0	1.27156	1.29118	1.21648	1.28975	1.26392
	0.37594	1.27261	1.2925	1.21882	1.29063	1.26527
	0.75188	1.27366	1.29382	1.22116	1.29151	1.26662
	1.12782	1.27472	1.29514	1.22349	1.2924	1.26797
	1.50376	1.27577	1.29646	1.22583	1.29329	1.26932
	1.8797	1.27682	1.29778	1.22817	1.29418	1.27067
	2.25564	1.27788	1.2991	1.23051	1.29506	1.27202
	2.63158	1.27893	1.30042	1.23285	1.29596	1.27338
	3.00752	1.27999	1.30174	1.23519	1.29685	1.27473
	3.38346	1.28104	1.30306	1.23753	1.29774	1.27608
	3.7594	1.2821	1.30438	1.23987	1.29863	1.27744
	4.13534	1.28316	1.30571	1.24221	1.29953	1.27879
	4.51128	1.28421	1.30703	1.24456	1.30042	1.28015
	4.88722	1.28527	1.30835	1.2469	1.30132	1.28151
	5.26316	1.28633	1.30968	1.24924	1.30221	1.28287
	5.6391	1.28738	1.311	1.25158	1.30311	1.28423
	6.01504	1.28844	1.31233	1.25393	1.30401	1.28559
	6.39098	1.2895	1.31365	1.25627	1.30491	1.28695
	6.76692	1.29056	1.31498	1.25861	1.30581	1.28831
	7.14286	1.29162	1.3163	1.26096	1.30672	1.28967
	7.5188	1.29268	1.31763	1.2633	1.30762	1.29103
	7.89474	1.29374	1.31895	1.26565	1.30853	1.2924
	8.27068	1.2948	1.32028	1.26799	1.30943	1.29376
	8.64662	1.29586	1.32161	1.27034	1.31034	1.29513
	9.02256	1.29692	1.32293	1.27268	1.31125	1.29649
	9.3985	1.29798	1.32426	1.27503	1.31216	1.29786
	9.77444	1.29904	1.32559	1.27738	1.31307	1.29923
	10.1504	1.30011	1.32692	1.27972	1.31398	1.3006
	10.5263	1.30117	1.32825	1.28207	1.31489	1.30197
	10.9023	1.30223	1.32958	1.28442	1.3158	1.30334
	11.2782	1.30329	1.33091	1.28677	1.31672	1.30471
	11.6541	1.30436	1.33224	1.28912	1.31764	1.30608
	12.0301	1.30542	1.33357	1.29146	1.31855	1.30745
	12.406	1.30649	1.3349	1.29381	1.31947	1.30883
	12.782	1.30755	1.33623	1.29616	1.32039	1.3102
	13.1579	1.30862	1.33756	1.29851	1.32131	1.31158
	13.5338	1.30968	1.33889	1.30086	1.32223	1.31296
	13.9098	1.31075	1.34022	1.30321	1.32316	1.31433
	14.2857	1.31181	1.34156	1.30557	1.32408	1.31571
	14.6617	1.31288	1.34289	1.30792	1.32501	1.31709
	15.0376	1.31395	1.34422	1.31027	1.32593	1.31847
	15.4135	1.31501	1.34556	1.31262	1.32686	1.31985
	15.7895	1.31608	1.34689	1.31497	1.32779	1.32123
	16.1654	1.31715	1.34822	1.31733	1.32872	1.32262
	16.5414	1.31822	1.34956	1.31968	1.32965	1.324
	16.9173	1.31929	1.35089	1.32203	1.33059	1.32539
	17.2932	1.32035	1.35223	1.32439	1.33152	1.32677
	17.6692	1.32142	1.35357	1.32674	1.33246	1.32816
	18.0451	1.32249	1.3549	1.3291	1.33339	1.32955
	18.4211	1.32356	1.35624	1.33145	1.33433	1.33094
	18.797	1.32463	1.35758	1.33381	1.33527	1.33233
	19.1729	1.3257	1.35891	1.33616	1.33621	1.33372
	19.5489	1.32678	1.36025	1.33852	1.33716	1.33511
	19.9248	1.32785	1.36159	1.34088	1.3381	1.3365
	20.3008	1.32892	1.36293	1.34323	1.33904	1.33789
	20.6767	1.32999	1.36427	1.34559	1.33999	1.33929
	21.0526	1.33106	1.3656	1.34795	1.34094	1.34068
	21.4286	1.33214	1.36694	1.35031	1.34189	1.34208
	21.8045	1.33321	1.36828	1.35266	1.34284	1.34348
	22.1805	1.33428	1.36962	1.35502	1.34379	1.34488
	22.5564	1.33536	1.37096	1.35738	1.34474	1.34628
	22.9323	1.33643	1.37231	1.35974	1.34569	1.34768
	23.3083	1.33751	1.37365	1.3621	1.34665	1.34908
	23.6842	1.33858	1.37499	1.36446	1.34761	1.35048
	24.0602	1.33966	1.37633	1.36682	1.34856	1.35188
	24.4361	1.34073	1.37767	1.36918	1.34952	1.35329
	24.812	1.34181	1.37902	1.37155	1.35048	1.35469
	25.188	1.34289	1.38036	1.37391	1.35145	1.3561
	25.5639	1.34396	1.3817	1.37627	1.35241	1.35751
	25.9398	1.34504	1.38305	1.37863	1.35338	1.35892
	26.3158	1.34612	1.38439	1.38099	1.35434	1.36033
	26.6917	1.3472	1.38573	1.38336	1.35531	1.36174
	27.0677	1.34828	1.38708	1.38572	1.35628	1.36315
	27.4436	1.34935	1.38842	1.38809	1.35725	1.36456
	27.8195	1.35043	1.38977	1.39045	1.35822	1.36598
	28.1955	1.35151	1.39112	1.39281	1.3592	1.36739
	28.5714	1.35259	1.39246	1.39518	1.36017	1.36881
	28.9474	1.35367	1.39381	1.39755	1.36115	1.37022
	29.3233	1.35475	1.39516	1.39991	1.36213	1.37164
	29.6992	1.35583	1.3965	1.40228	1.36311	1.37306
	30.0752	1.35691	1.39785	1.40464	1.36409	1.37448
	30.4511	1.358	1.3992	1.40701	1.36507	1.3759
	30.8271	1.35908	1.40055	1.40938	1.36605	1.37733
	31.203	1.36016	1.4019	1.41175	1.36704	1.37875
	31.5789	1.36124	1.40325	1.41411	1.36803	1.38017
	31.9549	1.36233	1.4046	1.41648	1.36902	1.3816
	32.3308	1.36341	1.40595	1.41885	1.37001	1.38303
	32.7068	1.36449	1.4073	1.42122	1.371	1.38445
	33.0827	1.36558	1.40865	1.42359	1.37199	1.38588
	33.4586	1.36666	1.41	1.42596	1.37298	1.38731
	33.8346	1.36775	1.41135	1.42833	1.37398	1.38875
	34.2105	1.36883	1.4127	1.4307	1.37498	1.39018
	34.5865	1.36992	1.41405	1.43307	1.37598	1.39161
	34.9624	1.371	1.4154	1.43544	1.37698	1.39305
	35.3383	1.37209	1.41676	1.43782	1.37798	1.39448
	35.7143	1.37318	1.41811	1.44019	1.37899	1.39592
	36.0902	1.37426	1.41946	1.44256	1.37999	1.39736
	36.4662	1.37535	1.42082	1.44493	1.381	1.3988
	36.8421	1.37644	1.42217	1.44731	1.38201	1.40024
	37.218	1.37753	1.42353	1.44968	1.38302	1.40168
	37.594	1.37861	1.42488	1.45205	1.38403	1.40312
	37.9699	1.3797	1.42624	1.45443	1.38504	1.40457
	38.3459	1.38079	1.42759	1.4568	1.38606	1.40601
	38.7218	1.38188	1.42895	1.45918	1.38708	1.40746
	39.0977	1.38297	1.4303	1.46156	1.3881	1.40891
	39.4737	1.38406	1.43166	1.46393	1.38912	1.41035
	39.8496	1.38515	1.43302	1.46631	1.39014	1.4118
	40.2256	1.38624	1.43438	1.46868	1.39116	1.41326
	40.6015	1.38733	1.43573	1.47106	1.39219	1.41471
	40.9774	1.38842	1.43709	1.47344	1.39321	1.41616
	41.3534	1.38952	1.43845	1.47582	1.39424	1.41762
	41.7293	1.39061	1.43981	1.47819	1.39527	1.41907
	42.1053	1.3917	1.44117	1.48057	1.3963	1.42053
	42.4812	1.39279	1.44253	1.48295	1.39734	1.42199
	42.8571	1.39389	1.44389	1.48533	1.39837	1.42345
	43.2331	1.39498	1.44525	1.48771	1.39941	1.42491
	43.609	1.39607	1.44661	1.49009	1.40045	1.42637
	43.985	1.39717	1.44797	1.49247	1.40149	1.42783
	44.3609	1.39826	1.44933	1.49485	1.40253	1.4293
	44.7368	1.39936	1.45069	1.49723	1.40358	1.43076
	45.1128	1.40045	1.45205	1.49962	1.40462	1.43223
	45.4887	1.40155	1.45342	1.502	1.40567	1.4337
	45.8647	1.40265	1.45478	1.50438	1.40672	1.43517
	46.2406	1.40374	1.45614	1.50676	1.40777	1.43664
	46.6165	1.40484	1.45751	1.50915	1.40882	1.43811
	46.9925	1.40594	1.45887	1.51153	1.40988	1.43959
	47.3684	1.40703	1.46023	1.51391	1.41093	1.44106
	47.7444	1.40813	1.4616	1.5163	1.41199	1.44254
	48.1203	1.40923	1.46296	1.51868	1.41305	1.44401
	48.4962	1.41033	1.46433	1.52107	1.41411	1.44549
	48.8722	1.41143	1.46569	1.52345	1.41517	1.44697
	49.2481	1.41252	1.46706	1.52584	1.41624	1.44845
	49.6241	1.41362	1.46842	1.52823	1.41731	1.44994
	50	1.41472	1.46979	1.53061	1.41838	1.45142
	50.3759	1.41582	1.47116	1.533	1.41945	1.4529
	50.7519	1.41692	1.47252	1.53539	1.42052	1.45439
	51.1278	1.41803	1.47389	1.53777	1.42159	1.45588
	51.5038	1.41913	1.47526	1.54016	1.42267	1.45737
	51.8797	1.42023	1.47663	1.54255	1.42375	1.45886
	52.2556	1.42133	1.478	1.54494	1.42483	1.46035
	52.6316	1.42243	1.47937	1.54733	1.42591	1.46184
	53.0075	1.42353	1.48074	1.54972	1.42699	1.46334
	53.3835	1.42464	1.4821	1.55211	1.42808	1.46483
	53.7594	1.42574	1.48347	1.5545	1.42917	1.46633
	54.1353	1.42684	1.48485	1.55689	1.43025	1.46783
	54.5113	1.42795	1.48622	1.55928	1.43135	1.46933
	54.8872	1.42905	1.48759	1.56167	1.43244	1.47083
	55.2632	1.43016	1.48896	1.56406	1.43353	1.47233
	55.6391	1.43126	1.49033	1.56646	1.43463	1.47383
	56.015	1.43237	1.4917	1.56885	1.43573	1.47534
	56.391	1.43347	1.49307	1.57124	1.43683	1.47685
	56.7669	1.43458	1.49445	1.57363	1.43793	1.47835
	57.1429	1.43568	1.49582	1.57603	1.43904	1.47986
	57.5188	1.43679	1.49719	1.57842	1.44014	1.48137
	57.8947	1.4379	1.49857	1.58082	1.44125	1.48289
	58.2707	1.43901	1.49994	1.58321	1.44236	1.4844
	58.6466	1.44011	1.50132	1.58561	1.44347	1.48591
	59.0226	1.44122	1.50269	1.588	1.44459	1.48743
	59.3985	1.44233	1.50407	1.5904	1.4457	1.48895
	59.7744	1.44344	1.50544	1.59279	1.44682	1.49047
	60.1504	1.44455	1.50682	1.59519	1.44794	1.49199
	60.5263	1.44566	1.50819	1.59759	1.44906	1.49351
	60.9023	1.44677	1.50957	1.59999	1.45019	1.49503
	61.2782	1.44788	1.51095	1.60238	1.45131	1.49656
	61.6541	1.44899	1.51232	1.60478	1.45244	1.49808
	62.0301	1.4501	1.5137	1.60718	1.45357	1.49961
	62.406	1.45121	1.51508	1.60958	1.4547	1.50114
	62.782	1.45232	1.51646	1.61198	1.45584	1.50267
	63.1579	1.45343	1.51783	1.61438	1.45697	1.5042
	63.5338	1.45454	1.51921	1.61678	1.45811	1.50573
	63.9098	1.45566	1.52059	1.61918	1.45925	1.50727
	64.2857	1.45677	1.52197	1.62158	1.46039	1.50881
	64.6617	1.45788	1.52335	1.62398	1.46154	1.51034
	65.0376	1.45899	1.52473	1.62638	1.46268	1.51188
	65.4135	1.46011	1.52611	1.62879	1.46383	1.51342
	65.7895	1.46122	1.52749	1.63119	1.46498	1.51496
	66.1654	1.46234	1.52887	1.63359	1.46613	1.51651
	66.5414	1.46345	1.53026	1.636	1.46729	1.51805
	66.9173	1.46457	1.53164	1.6384	1.46845	1.5196
	67.2932	1.46568	1.53302	1.6408	1.4696	1.52115
	67.6692	1.4668	1.5344	1.64321	1.47076	1.52269
	68.0451	1.46791	1.53579	1.64561	1.47193	1.52425
	68.4211	1.46903	1.53717	1.64802	1.47309	1.5258
	68.797	1.47015	1.53855	1.65042	1.47426	1.52735
	69.1729	1.47126	1.53994	1.65283	1.47543	1.52891
	69.5489	1.47238	1.54132	1.65523	1.4766	1.53046
	69.9248	1.4735	1.54271	1.65764	1.47777	1.53202
	70.3008	1.47462	1.54409	1.66005	1.47895	1.53358
	70.6767	1.47573	1.54548	1.66246	1.48012	1.53514
	71.0526	1.47685	1.54686	1.66486	1.4813	1.5367
	71.4286	1.47797	1.54825	1.66727	1.48248	1.53827
	71.8045	1.47909	1.54963	1.66968	1.48367	1.53983
	72.1805	1.48021	1.55102	1.67209	1.48485	1.5414
	72.5564	1.48133	1.55241	1.6745	1.48604	1.54297
	72.9323	1.48245	1.55379	1.67691	1.48723	1.54454
	73.3083	1.48357	1.55518	1.67932	1.48842	1.54611
	73.6842	1.48469	1.55657	1.68173	1.48962	1.54768
	74.0602	1.48581	1.55796	1.68414	1.49081	1.54926
	74.4361	1.48694	1.55935	1.68655	1.49201	1.55083
	74.812	1.48806	1.56073	1.68896	1.49321	1.55241
	75.188	1.48918	1.56212	1.69138	1.49441	1.55399
	75.5639	1.4903	1.56351	1.69379	1.49562	1.55557
	75.9398	1.49143	1.5649	1.6962	1.49683	1.55715
	76.3158	1.49255	1.56629	1.69861	1.49804	1.55874
	76.6917	1.49367	1.56768	1.70103	1.49925	1.56032
	77.0677	1.4948	1.56907	1.70344	1.50046	1.56191
	77.4436	1.49592	1.57047	1.70586	1.50168	1.5635
	77.8195	1.49705	1.57186	1.70827	1.50289	1.56509
	78.1955	1.49817	1.57325	1.71068	1.50411	1.56668
	78.5714	1.4993	1.57464	1.7131	1.50534	1.56827
	78.9474	1.50042	1.57603	1.71552	1.50656	1.56986
	79.3233	1.50155	1.57743	1.71793	1.50779	1.57146
	79.6992	1.50267	1.57882	1.72035	1.50902	1.57306
	80.0752	1.5038	1.58021	1.72277	1.51025	1.57466
	80.4511	1.50493	1.58161	1.72518	1.51148	1.57626
	80.8271	1.50605	1.583	1.7276	1.51272	1.57786
	81.203	1.50718	1.5844	1.73002	1.51395	1.57946
	81.5789	1.50831	1.58579	1.73244	1.51519	1.58107
	81.9549	1.50944	1.58718	1.73486	1.51644	1.58268
	82.3308	1.51056	1.58858	1.73728	1.51768	1.58428
	82.7068	1.51169	1.58998	1.7397	1.51893	1.58589
	83.0827	1.51282	1.59137	1.74212	1.52018	1.58751
	83.4586	1.51395	1.59277	1.74454	1.52143	1.58912
	83.8346	1.51508	1.59417	1.74696	1.52268	1.59073
	84.2105	1.51621	1.59556	1.74938	1.52394	1.59235
	84.5865	1.51734	1.59696	1.7518	1.52519	1.59397
	84.9624	1.51847	1.59836	1.75422	1.52645	1.59559
	85.3383	1.5196	1.59976	1.75664	1.52772	1.59721
	85.7143	1.52073	1.60115	1.75907	1.52898	1.59883
	86.0902	1.52187	1.60255	1.76149	1.53025	1.60046
	86.4662	1.523	1.60395	1.76391	1.53152	1.60208
	86.8421	1.52413	1.60535	1.76634	1.53279	1.60371
	87.218	1.52526	1.60675	1.76876	1.53406	1.60534
	87.594	1.5264	1.60815	1.77119	1.53534	1.60697
	87.9699	1.52753	1.60955	1.77361	1.53661	1.6086
	88.3459	1.52866	1.61095	1.77604	1.53789	1.61024
	88.7218	1.5298	1.61235	1.77846	1.53918	1.61187
	89.0977	1.53093	1.61375	1.78089	1.54046	1.61351
	89.4737	1.53207	1.61515	1.78331	1.54175	1.61515
	89.8496	1.5332	1.61656	1.78574	1.54304	1.61679
	90.2256	1.53433	1.61796	1.78817	1.54433	1.61843
	90.6015	1.53547	1.61936	1.7906	1.54562	1.62007
	90.9774	1.53661	1.62076	1.79302	1.54692	1.62172
	91.3534	1.53774	1.62217	1.79545	1.54822	1.62337
	91.7293	1.53888	1.62357	1.79788	1.54952	1.62501
	92.1053	1.54002	1.62497	1.80031	1.55082	1.62666
	92.4812	1.54115	1.62638	1.80274	1.55213	1.62832
	92.8571	1.54229	1.62778	1.80517	1.55343	1.62997
	93.2331	1.54343	1.62919	1.8076	1.55474	1.63162
	93.609	1.54456	1.63059	1.81003	1.55606	1.63328
	93.985	1.5457	1.632	1.81246	1.55737	1.63494
	94.3609	1.54684	1.6334	1.81489	1.55869	1.6366
	94.7368	1.54798	1.63481	1.81732	1.56001	1.63826
	95.1128	1.54912	1.63622	1.81976	1.56133	1.63992
	95.4887	1.55026	1.63762	1.82219	1.56265	1.64159
	95.8647	1.5514	1.63903	1.82462	1.56398	1.64325
	96.2406	1.55254	1.64044	1.82706	1.56531	1.64492
	96.6165	1.55368	1.64184	1.82949	1.56664	1.64659
	96.9925	1.55482	1.64325	1.83192	1.56797	1.64826
	97.3684	1.55596	1.64466	1.83436	1.5693	1.64993
	97.7444	1.5571	1.64607	1.83679	1.57064	1.65161
	98.1203	1.55824	1.64748	1.83923	1.57198	1.65329
	98.4962	1.55939	1.64889	1.84166	1.57332	1.65496
	98.8722	1.56053	1.65029	1.8441	1.57467	1.65664
	99.2481	1.56167	1.6517	1.84654	1.57601	1.65832
	99.6241	1.56281	1.65311	1.84897	1.57736	1.66001
	100	1.56396	1.65452	1.85141	1.57871	1.66169
	100.376	1.5651	1.65594	1.85385	1.58007	1.66338
	100.752	1.56624	1.65735	1.85629	1.58142	1.66506
	101.128	1.56739	1.65876	1.85872	1.58278	1.66675
	101.504	1.56853	1.66017	1.86116	1.58414	1.66844
	101.88	1.56968	1.66158	1.8636	1.58551	1.67014
	102.256	1.57082	1.66299	1.86604	1.58687	1.67183
	102.632	1.57197	1.66441	1.86848	1.58824	1.67353
	103.008	1.57311	1.66582	1.87092	1.58961	1.67522
	103.383	1.57426	1.66723	1.87336	1.59098	1.67692
	103.759	1.5754	1.66865	1.8758	1.59236	1.67862
	104.135	1.57655	1.67006	1.87824	1.59373	1.68033
	104.511	1.5777	1.67147	1.88069	1.59511	1.68203
	104.887	1.57884	1.67289	1.88313	1.59649	1.68374
	105.263	1.57999	1.6743	1.88557	1.59788	1.68544
	105.639	1.58114	1.67572	1.88801	1.59926	1.68715
	106.015	1.58229	1.67713	1.89046	1.60065	1.68886
	106.391	1.58344	1.67855	1.8929	1.60204	1.69058
	106.767	1.58458	1.67996	1.89534	1.60344	1.69229
	107.143	1.58573	1.68138	1.89779	1.60483	1.69401
	107.519	1.58688	1.6828	1.90023	1.60623	1.69572
	107.895	1.58803	1.68421	1.90268	1.60763	1.69744
	108.271	1.58918	1.68563	1.90512	1.60903	1.69916
	108.647	1.59033	1.68705	1.90757	1.61044	1.70089
	109.023	1.59148	1.68847	1.91002	1.61184	1.70261
	109.398	1.59263	1.68988	1.91246	1.61325	1.70434
	109.774	1.59378	1.6913	1.91491	1.61466	1.70606
	110.15	1.59494	1.69272	1.91736	1.61608	1.70779
	110.526	1.59609	1.69414	1.9198	1.6175	1.70952
	110.902	1.59724	1.69556	1.92225	1.61891	1.71126
	111.278	1.59839	1.69698	1.9247	1.62033	1.71299
	111.654	1.59954	1.6984	1.92715	1.62176	1.71473
	112.03	1.6007	1.69982	1.9296	1.62318	1.71646
	112.406	1.60185	1.70124	1.93205	1.62461	1.7182
	112.782	1.603	1.70266	1.9345	1.62604	1.71994
	113.158	1.60416	1.70408	1.93695	1.62748	1.72169
	113.534	1.60531	1.7055	1.9394	1.62891	1.72343
	113.91	1.60646	1.70692	1.94185	1.63035	1.72518
	114.286	1.60762	1.70834	1.9443	1.63179	1.72692
	114.662	1.60877	1.70977	1.94676	1.63323	1.72867
	115.038	1.60993	1.71119	1.94921	1.63467	1.73042
	115.414	1.61108	1.71261	1.95166	1.63612	1.73218
	115.789	1.61224	1.71403	1.95411	1.63757	1.73393
	116.165	1.6134	1.71546	1.95657	1.63902	1.73569
	116.541	1.61455	1.71688	1.95902	1.64047	1.73744
	116.917	1.61571	1.71831	1.96147	1.64193	1.7392
	117.293	1.61687	1.71973	1.96393	1.64339	1.74096
	117.669	1.61802	1.72115	1.96638	1.64485	1.74273
	118.045	1.61918	1.72258	1.96884	1.64631	1.74449
	118.421	1.62034	1.724	1.9713	1.64778	1.74625
	118.797	1.6215	1.72543	1.97375	1.64925	1.74802
	119.173	1.62266	1.72686	1.97621	1.65072	1.74979
	119.549	1.62381	1.72828	1.97866	1.65219	1.75156
	119.925	1.62497	1.72971	1.98112	1.65366	1.75333
	120.301	1.62613	1.73113	1.98358	1.65514	1.75511
	120.677	1.62729	1.73256	1.98604	1.65662	1.75688
	121.053	1.62845	1.73399	1.9885	1.6581	1.75866
	121.429	1.62961	1.73542	1.99095	1.65958	1.76044
	121.805	1.63077	1.73684	1.99341	1.66107	1.76222
	122.18	1.63193	1.73827	1.99587	1.66256	1.764
	122.556	1.63309	1.7397	1.99833	1.66405	1.76579
	122.932	1.63425	1.74113	2.00079	1.66554	1.76757
	123.308	1.63542	1.74256	2.00325	1.66704	1.76936
	123.684	1.63658	1.74399	2.00571	1.66854	1.77115
	124.06	1.63774	1.74542	2.00818	1.67004	1.77294
	124.436	1.6389	1.74685	2.01064	1.67154	1.77473
	124.812	1.64006	1.74828	2.0131	1.67304	1.77653
	125.188	1.64123	1.74971	2.01556	1.67455	1.77833
	125.564	1.64239	1.75114	2.01802	1.67606	1.78012
	125.94	1.64355	1.75257	2.02049	1.67757	1.78192
	126.316	1.64472	1.754	2.02295	1.67908	1.78372
	126.692	1.64588	1.75543	2.02542	1.6806	1.78553
	127.068	1.64705	1.75686	2.02788	1.68212	1.78733
	127.444	1.64821	1.7583	2.03034	1.68364	1.78914
	127.82	1.64938	1.75973	2.03281	1.68516	1.79094
	128.195	1.65054	1.76116	2.03527	1.68669	1.79275
	128.571	1.65171	1.76259	2.03774	1.68821	1.79456
	128.947	1.65287	1.76403	2.04021	1.68974	1.79638
	129.323	1.65404	1.76546	2.04267	1.69128	1.79819
	129.699	1.65521	1.76689	2.04514	1.69281	1.80001
	130.075	1.65637	1.76833	2.04761	1.69435	1.80182
	130.451	1.65754	1.76976	2.05008	1.69589	1.80364
	130.827	1.65871	1.7712	2.05254	1.69743	1.80546
	131.203	1.65987	1.77263	2.05501	1.69897	1.80729
	131.579	1.66104	1.77407	2.05748	1.70052	1.80911
	131.955	1.66221	1.7755	2.05995	1.70206	1.81094
	132.331	1.66338	1.77694	2.06242	1.70362	1.81276
	132.707	1.66455	1.77838	2.06489	1.70517	1.81459
	133.083	1.66571	1.77981	2.06736	1.70672	1.81642
	133.459	1.66688	1.78125	2.06983	1.70828	1.81826
	133.835	1.66805	1.78269	2.0723	1.70984	1.82009
	134.211	1.66922	1.78412	2.07477	1.7114	1.82193
	134.586	1.67039	1.78556	2.07724	1.71296	1.82376
	134.962	1.67156	1.787	2.07972	1.71453	1.8256
	135.338	1.67273	1.78844	2.08219	1.7161	1.82744
	135.714	1.6739	1.78987	2.08466	1.71767	1.82929
	136.09	1.67508	1.79131	2.08713	1.71924	1.83113
	136.466	1.67625	1.79275	2.08961	1.72082	1.83298
	136.842	1.67742	1.79419	2.09208	1.72239	1.83482
	137.218	1.67859	1.79563	2.09456	1.72397	1.83667
	137.594	1.67976	1.79707	2.09703	1.72556	1.83852
	137.97	1.68093	1.79851	2.09951	1.72714	1.84037
	138.346	1.68211	1.79995	2.10198	1.72873	1.84223
	138.722	1.68328	1.80139	2.10446	1.73031	1.84408
	139.098	1.68445	1.80283	2.10693	1.73191	1.84594
	139.474	1.68563	1.80427	2.10941	1.7335	1.8478
	139.85	1.6868	1.80572	2.11189	1.73509	1.84966
	140.226	1.68797	1.80716	2.11437	1.73669	1.85152
	140.602	1.68915	1.8086	2.11684	1.73829	1.85339
	140.977	1.69032	1.81004	2.11932	1.73989	1.85525
	141.353	1.6915	1.81148	2.1218	1.7415	1.85712
	141.729	1.69267	1.81293	2.12428	1.7431	1.85899
	142.105	1.69385	1.81437	2.12676	1.74471	1.86086
	142.481	1.69502	1.81581	2.12924	1.74632	1.86273
	142.857	1.6962	1.81726	2.13172	1.74794	1.86461
	143.233	1.69738	1.8187	2.1342	1.74955	1.86648
	143.609	1.69855	1.82014	2.13668	1.75117	1.86836
	143.985	1.69973	1.82159	2.13916	1.75279	1.87024
	144.361	1.70091	1.82303	2.14164	1.75441	1.87212
	144.737	1.70208	1.82448	2.14412	1.75603	1.874
	145.113	1.70326	1.82592	2.1466	1.75766	1.87588
	145.489	1.70444	1.82737	2.14909	1.75929	1.87777
	145.865	1.70562	1.82882	2.15157	1.76092	1.87965
	146.241	1.7068	1.83026	2.15405	1.76255	1.88154
	146.617	1.70797	1.83171	2.15654	1.76418	1.88343
	146.992	1.70915	1.83315	2.15902	1.76582	1.88533
	147.368	1.71033	1.8346	2.1615	1.76746	1.88722
	147.744	1.71151	1.83605	2.16399	1.7691	1.88911
	148.12	1.71269	1.8375	2.16647	1.77075	1.89101
	148.496	1.71387	1.83894	2.16896	1.77239	1.89291
	148.872	1.71505	1.84039	2.17145	1.77404	1.89481
	149.248	1.71623	1.84184	2.17393	1.77569	1.89671
	149.624	1.71741	1.84329	2.17642	1.77734	1.89861
	150	1.71859	1.84474	2.1789	1.779	1.90052

## Sheet: Figure3
Figure3 a-c (discovery sample)
	Aβ	TauEC	TauMeta_APOE0	TauMeta_APOE1	TauMeta_APOE2	TauMeta_TREM0	TauMeta_TREM1	TauMeta_TREM0_APOE0	TauMeta_TREM0_APOE1	TauMeta_TREM0_APOE2	TauMeta_TREM1_APOE0	TauMeta_TREM1_APOE1	TauMeta_TREM1_APOE2
	40	1.1	1.1792	1.16465	1.11471	1.172	1.16365	1.18135	1.16152	1.1189	1.13863	1.20087	1.07144
	40	1.1035	1.18162	1.16717	1.11843	1.17441	1.16718	1.18372	1.16395	1.12253	1.14206	1.20436	1.07613
	40	1.10701	1.18404	1.16968	1.12215	1.17682	1.17071	1.18609	1.16637	1.12616	1.1455	1.20785	1.08082
	40	1.11051	1.18646	1.17219	1.12587	1.17923	1.17424	1.18846	1.1688	1.12979	1.14893	1.21135	1.08552
	40	1.11402	1.18889	1.17471	1.1296	1.18164	1.17777	1.19083	1.17123	1.13342	1.15236	1.21484	1.09021
	40	1.11752	1.19131	1.17722	1.13332	1.18406	1.1813	1.1932	1.17366	1.13705	1.15579	1.21833	1.0949
	40	1.12103	1.19373	1.17973	1.13704	1.18647	1.18484	1.19556	1.17609	1.14068	1.15922	1.22182	1.0996
	40	1.12453	1.19615	1.18225	1.14076	1.18888	1.18837	1.19793	1.17851	1.1443	1.16265	1.22531	1.10429
	40	1.12804	1.19857	1.18476	1.14448	1.1913	1.1919	1.2003	1.18094	1.14793	1.16608	1.2288	1.10898
	40	1.13154	1.20099	1.18727	1.1482	1.19371	1.19544	1.20267	1.18337	1.15156	1.16951	1.23229	1.11367
	40	1.13505	1.20341	1.18979	1.15192	1.19613	1.19897	1.20504	1.18579	1.15519	1.17294	1.23578	1.11836
	40	1.13855	1.20583	1.1923	1.15564	1.19854	1.20251	1.2074	1.18822	1.15881	1.17637	1.23927	1.12305
	40	1.14205	1.20825	1.19481	1.15936	1.20096	1.20604	1.20977	1.19064	1.16244	1.1798	1.24275	1.12775
	40	1.14556	1.21067	1.19732	1.16308	1.20337	1.20958	1.21214	1.19307	1.16607	1.18323	1.24624	1.13244
	40	1.14906	1.21309	1.19983	1.1668	1.20579	1.21312	1.2145	1.19549	1.16969	1.18666	1.24973	1.13713
	40	1.15257	1.21551	1.20234	1.17052	1.2082	1.21665	1.21687	1.19792	1.17332	1.19009	1.25322	1.14182
	40	1.15607	1.21793	1.20486	1.17424	1.21062	1.22019	1.21924	1.20034	1.17695	1.19352	1.25671	1.14651
	40	1.15958	1.22035	1.20737	1.17796	1.21304	1.22373	1.2216	1.20277	1.18057	1.19695	1.26019	1.1512
	40	1.16308	1.22277	1.20988	1.18168	1.21546	1.22727	1.22397	1.20519	1.1842	1.20038	1.26368	1.15589
	40	1.16659	1.22519	1.21239	1.1854	1.21787	1.23081	1.22633	1.20762	1.18782	1.2038	1.26717	1.16058
	40	1.17009	1.22761	1.2149	1.18912	1.22029	1.23435	1.2287	1.21004	1.19145	1.20723	1.27066	1.16527
	40	1.17359	1.23003	1.21741	1.19284	1.22271	1.23789	1.23106	1.21246	1.19507	1.21066	1.27414	1.16996
	40	1.1771	1.23244	1.21992	1.19656	1.22513	1.24143	1.23343	1.21489	1.1987	1.21409	1.27763	1.17465
	40	1.1806	1.23486	1.22243	1.20028	1.22755	1.24497	1.23579	1.21731	1.20232	1.21751	1.28112	1.17933
	40	1.18411	1.23728	1.22494	1.20399	1.22997	1.24852	1.23815	1.21973	1.20595	1.22094	1.2846	1.18402
	40	1.18761	1.2397	1.22745	1.20771	1.23239	1.25206	1.24052	1.22215	1.20957	1.22437	1.28809	1.18871
	40	1.19112	1.24211	1.22996	1.21143	1.23482	1.2556	1.24288	1.22458	1.21319	1.22779	1.29157	1.1934
	40	1.19462	1.24453	1.23247	1.21515	1.23724	1.25915	1.24524	1.227	1.21682	1.23122	1.29506	1.19809
	40	1.19813	1.24695	1.23498	1.21886	1.23966	1.26269	1.24761	1.22942	1.22044	1.23464	1.29854	1.20278
	40	1.20163	1.24936	1.23748	1.22258	1.24208	1.26624	1.24997	1.23184	1.22406	1.23807	1.30203	1.20746
	40	1.20514	1.25178	1.23999	1.2263	1.24451	1.26979	1.25233	1.23426	1.22768	1.24149	1.30551	1.21215
	40	1.20864	1.25419	1.2425	1.23002	1.24693	1.27333	1.25469	1.23668	1.23131	1.24492	1.309	1.21684
	40	1.21214	1.25661	1.24501	1.23373	1.24936	1.27688	1.25705	1.2391	1.23493	1.24834	1.31248	1.22152
	40	1.21565	1.25903	1.24752	1.23745	1.25178	1.28043	1.25942	1.24152	1.23855	1.25177	1.31596	1.22621
	40	1.21915	1.26144	1.25002	1.24116	1.25421	1.28398	1.26178	1.24394	1.24217	1.25519	1.31945	1.2309
	40	1.22266	1.26386	1.25253	1.24488	1.25663	1.28753	1.26414	1.24636	1.24579	1.25862	1.32293	1.23558
	40	1.22616	1.26627	1.25504	1.2486	1.25906	1.29108	1.2665	1.24878	1.24941	1.26204	1.32642	1.24027
	40	1.22967	1.26869	1.25755	1.25231	1.26149	1.29463	1.26886	1.2512	1.25303	1.26546	1.3299	1.24495
	40	1.23317	1.2711	1.26005	1.25603	1.26391	1.29819	1.27122	1.25362	1.25666	1.26889	1.33338	1.24964
	40	1.23668	1.27351	1.26256	1.25974	1.26634	1.30174	1.27358	1.25604	1.26028	1.27231	1.33686	1.25433
	40	1.24018	1.27593	1.26507	1.26346	1.26877	1.30529	1.27594	1.25846	1.2639	1.27573	1.34035	1.25901
	40	1.24368	1.27834	1.26757	1.26717	1.2712	1.30885	1.2783	1.26088	1.26752	1.27916	1.34383	1.2637
	40	1.24719	1.28075	1.27008	1.27089	1.27363	1.3124	1.28066	1.2633	1.27113	1.28258	1.34731	1.26838
	40	1.25069	1.28317	1.27258	1.2746	1.27606	1.31596	1.28302	1.26571	1.27475	1.286	1.35079	1.27307
	40	1.2542	1.28558	1.27509	1.27832	1.2785	1.31952	1.28537	1.26813	1.27837	1.28942	1.35427	1.27775
	40	1.2577	1.28799	1.27759	1.28203	1.28093	1.32307	1.28773	1.27055	1.28199	1.29284	1.35775	1.28243
	40	1.26121	1.29041	1.2801	1.28575	1.28336	1.32663	1.29009	1.27296	1.28561	1.29626	1.36123	1.28712
	40	1.26471	1.29282	1.2826	1.28946	1.28579	1.33019	1.29245	1.27538	1.28923	1.29969	1.36471	1.2918
	40	1.26822	1.29523	1.28511	1.29317	1.28823	1.33375	1.29481	1.2778	1.29285	1.30311	1.3682	1.29648
	40	1.27172	1.29764	1.28761	1.29689	1.29066	1.33731	1.29716	1.28021	1.29646	1.30653	1.37168	1.30117
	40	1.27523	1.30005	1.29012	1.3006	1.2931	1.34088	1.29952	1.28263	1.30008	1.30995	1.37516	1.30585
	40	1.27873	1.30247	1.29262	1.30431	1.29553	1.34444	1.30188	1.28505	1.3037	1.31337	1.37864	1.31053
	40	1.28223	1.30488	1.29513	1.30803	1.29797	1.348	1.30423	1.28746	1.30732	1.31679	1.38211	1.31522
	40	1.28574	1.30729	1.29763	1.31174	1.30041	1.35157	1.30659	1.28988	1.31093	1.32021	1.38559	1.3199
	40	1.28924	1.3097	1.30013	1.31545	1.30285	1.35513	1.30894	1.29229	1.31455	1.32363	1.38907	1.32458
	40	1.29275	1.31211	1.30264	1.31916	1.30529	1.3587	1.3113	1.2947	1.31817	1.32705	1.39255	1.32926
	40	1.29625	1.31452	1.30514	1.32288	1.30773	1.36227	1.31366	1.29712	1.32178	1.33046	1.39603	1.33395
	40	1.29976	1.31693	1.30764	1.32659	1.31017	1.36584	1.31601	1.29953	1.3254	1.33388	1.39951	1.33863
	40	1.30326	1.31934	1.31015	1.3303	1.31261	1.3694	1.31837	1.30195	1.32901	1.3373	1.40299	1.34331
	40	1.30677	1.32175	1.31265	1.33401	1.31505	1.37298	1.32072	1.30436	1.33263	1.34072	1.40646	1.34799
	40	1.31027	1.32416	1.31515	1.33772	1.31749	1.37655	1.32307	1.30677	1.33624	1.34414	1.40994	1.35267
	40	1.31378	1.32657	1.31765	1.34143	1.31994	1.38012	1.32543	1.30919	1.33986	1.34756	1.41342	1.35735
	40	1.31728	1.32898	1.32016	1.34515	1.32238	1.38369	1.32778	1.3116	1.34347	1.35097	1.4169	1.36203
	40	1.32078	1.33138	1.32266	1.34886	1.32483	1.38727	1.33014	1.31401	1.34709	1.35439	1.42037	1.36671
	40	1.32429	1.33379	1.32516	1.35257	1.32727	1.39084	1.33249	1.31642	1.3507	1.35781	1.42385	1.37139
	40	1.32779	1.3362	1.32766	1.35628	1.32972	1.39442	1.33484	1.31884	1.35431	1.36122	1.42733	1.37607
	40	1.3313	1.33861	1.33016	1.35999	1.33217	1.39799	1.33719	1.32125	1.35793	1.36464	1.4308	1.38075
	40	1.3348	1.34102	1.33266	1.3637	1.33461	1.40157	1.33955	1.32366	1.36154	1.36806	1.43428	1.38543
	40	1.33831	1.34342	1.33516	1.36741	1.33706	1.40515	1.3419	1.32607	1.36515	1.37147	1.43776	1.39011
	40	1.34181	1.34583	1.33766	1.37112	1.33951	1.40873	1.34425	1.32848	1.36877	1.37489	1.44123	1.39479
	40	1.34532	1.34824	1.34017	1.37483	1.34196	1.41231	1.3466	1.33089	1.37238	1.3783	1.44471	1.39947
	40	1.34882	1.35065	1.34267	1.37854	1.34442	1.41589	1.34895	1.3333	1.37599	1.38172	1.44818	1.40415
	40	1.35232	1.35305	1.34517	1.38225	1.34687	1.41948	1.35131	1.33571	1.3796	1.38514	1.45166	1.40883
	40	1.35583	1.35546	1.34767	1.38596	1.34932	1.42306	1.35366	1.33812	1.38322	1.38855	1.45513	1.41351
	40	1.35933	1.35787	1.35017	1.38967	1.35178	1.42665	1.35601	1.34053	1.38683	1.39197	1.45861	1.41818
	40	1.36284	1.36027	1.35266	1.39337	1.35423	1.43023	1.35836	1.34294	1.39044	1.39538	1.46208	1.42286
	40	1.36634	1.36268	1.35516	1.39708	1.35669	1.43382	1.36071	1.34535	1.39405	1.39879	1.46556	1.42754
	40	1.36985	1.36508	1.35766	1.40079	1.35914	1.43741	1.36306	1.34776	1.39766	1.40221	1.46903	1.43222
	40	1.37335	1.36749	1.36016	1.4045	1.3616	1.441	1.36541	1.35017	1.40127	1.40562	1.4725	1.4369
	40	1.37686	1.36989	1.36266	1.40821	1.36406	1.44459	1.36776	1.35258	1.40488	1.40904	1.47598	1.44157
	40	1.38036	1.3723	1.36516	1.41192	1.36652	1.44818	1.37011	1.35499	1.40849	1.41245	1.47945	1.44625
	40	1.38387	1.3747	1.36766	1.41562	1.36898	1.45178	1.37245	1.35739	1.4121	1.41586	1.48292	1.45093
	40	1.38737	1.37711	1.37016	1.41933	1.37144	1.45537	1.3748	1.3598	1.41571	1.41927	1.4864	1.4556
	40	1.39087	1.37951	1.37265	1.42304	1.37391	1.45897	1.37715	1.36221	1.41932	1.42269	1.48987	1.46028
	40	1.39438	1.38192	1.37515	1.42675	1.37637	1.46256	1.3795	1.36462	1.42293	1.4261	1.49334	1.46496
	40	1.39788	1.38432	1.37765	1.43045	1.37883	1.46616	1.38185	1.36702	1.42654	1.42951	1.49681	1.46963
	40	1.40139	1.38672	1.38015	1.43416	1.3813	1.46976	1.38419	1.36943	1.43015	1.43292	1.50029	1.47431
	40	1.40489	1.38913	1.38264	1.43787	1.38377	1.47336	1.38654	1.37184	1.43376	1.43634	1.50376	1.47898
	40	1.4084	1.39153	1.38514	1.44158	1.38623	1.47696	1.38889	1.37424	1.43737	1.43975	1.50723	1.48366
	40	1.4119	1.39393	1.38764	1.44528	1.3887	1.48057	1.39124	1.37665	1.44097	1.44316	1.5107	1.48834
	40	1.41541	1.39634	1.39013	1.44899	1.39117	1.48417	1.39358	1.37905	1.44458	1.44657	1.51417	1.49301
	40	1.41891	1.39874	1.39263	1.45269	1.39364	1.48778	1.39593	1.38146	1.44819	1.44998	1.51764	1.49769
	40	1.42242	1.40114	1.39513	1.4564	1.39612	1.49138	1.39827	1.38386	1.4518	1.45339	1.52111	1.50236
	40	1.42592	1.40354	1.39762	1.46011	1.39859	1.49499	1.40062	1.38627	1.45541	1.4568	1.52458	1.50704
	40	1.42942	1.40595	1.40012	1.46381	1.40106	1.4986	1.40297	1.38867	1.45901	1.46021	1.52805	1.51171
	40	1.43293	1.40835	1.40261	1.46752	1.40354	1.50221	1.40531	1.39108	1.46262	1.46362	1.53152	1.51638
	40	1.43643	1.41075	1.40511	1.47122	1.40602	1.50582	1.40766	1.39348	1.46623	1.46703	1.53499	1.52106
	40	1.43994	1.41315	1.40761	1.47493	1.40849	1.50944	1.41	1.39589	1.46983	1.47044	1.53846	1.52573
	40	1.44344	1.41555	1.4101	1.47863	1.41097	1.51305	1.41235	1.39829	1.47344	1.47385	1.54193	1.53041
	40	1.44695	1.41795	1.4126	1.48234	1.41345	1.51667	1.41469	1.40069	1.47704	1.47726	1.5454	1.53508
	40	1.45045	1.42035	1.41509	1.48604	1.41593	1.52029	1.41703	1.4031	1.48065	1.48067	1.54887	1.53975
	40	1.45396	1.42275	1.41759	1.48975	1.41841	1.5239	1.41938	1.4055	1.48425	1.48408	1.55234	1.54443
	40	1.45746	1.42515	1.42008	1.49345	1.4209	1.52753	1.42172	1.4079	1.48786	1.48749	1.55581	1.5491
	40	1.46096	1.42755	1.42257	1.49716	1.42338	1.53115	1.42406	1.41031	1.49146	1.49089	1.55928	1.55377
	40	1.46447	1.42995	1.42507	1.50086	1.42587	1.53477	1.42641	1.41271	1.49507	1.4943	1.56275	1.55844
	40	1.46797	1.43235	1.42756	1.50456	1.42836	1.53839	1.42875	1.41511	1.49867	1.49771	1.56621	1.56312
	40	1.47148	1.43475	1.43006	1.50827	1.43084	1.54202	1.43109	1.41751	1.50228	1.50112	1.56968	1.56779
	40	1.47498	1.43715	1.43255	1.51197	1.43333	1.54565	1.43343	1.41991	1.50588	1.50452	1.57315	1.57246
	40	1.47849	1.43955	1.43504	1.51568	1.43582	1.54928	1.43578	1.42231	1.50949	1.50793	1.57662	1.57713
	40	1.48199	1.44195	1.43754	1.51938	1.43832	1.55291	1.43812	1.42471	1.51309	1.51134	1.58008	1.58181
	40	1.4855	1.44435	1.44003	1.52308	1.44081	1.55654	1.44046	1.42712	1.51669	1.51474	1.58355	1.58648
	40	1.489	1.44674	1.44252	1.52678	1.4433	1.56017	1.4428	1.42952	1.5203	1.51815	1.58702	1.59115
	40	1.49251	1.44914	1.44501	1.53049	1.4458	1.56381	1.44514	1.43192	1.5239	1.52156	1.59048	1.59582
	40	1.49601	1.45154	1.44751	1.53419	1.4483	1.56745	1.44748	1.43432	1.5275	1.52496	1.59395	1.60049
	40	1.49951	1.45394	1.45	1.53789	1.4508	1.57108	1.44982	1.43672	1.5311	1.52837	1.59742	1.60516
	40	1.50302	1.45633	1.45249	1.54159	1.4533	1.57472	1.45216	1.43912	1.53471	1.53177	1.60088	1.60983
	40	1.50652	1.45873	1.45498	1.5453	1.4558	1.57837	1.4545	1.44151	1.53831	1.53518	1.60435	1.6145
	40	1.51003	1.46113	1.45747	1.549	1.4583	1.58201	1.45684	1.44391	1.54191	1.53859	1.60781	1.61917
	40	1.51353	1.46353	1.45996	1.5527	1.4608	1.58565	1.45918	1.44631	1.54551	1.54199	1.61128	1.62384
	40	1.51704	1.46592	1.46246	1.5564	1.46331	1.5893	1.46152	1.44871	1.54911	1.5454	1.61475	1.62851
	40	1.52054	1.46832	1.46495	1.5601	1.46581	1.59295	1.46386	1.45111	1.55271	1.5488	1.61821	1.63318
	40	1.52405	1.47071	1.46744	1.56381	1.46832	1.5966	1.4662	1.45351	1.55631	1.5522	1.62168	1.63785
	40	1.52755	1.47311	1.46993	1.56751	1.47083	1.60025	1.46854	1.45591	1.55991	1.55561	1.62514	1.64252
	40	1.53105	1.47551	1.47242	1.57121	1.47334	1.6039	1.47087	1.4583	1.56352	1.55901	1.6286	1.64719
	40	1.53456	1.4779	1.47491	1.57491	1.47586	1.60755	1.47321	1.4607	1.56712	1.56242	1.63207	1.65186
	40	1.53806	1.4803	1.4774	1.57861	1.47837	1.61121	1.47555	1.4631	1.57072	1.56582	1.63553	1.65653
	40	1.54157	1.48269	1.47989	1.58231	1.48089	1.61487	1.47789	1.46549	1.57432	1.56922	1.639	1.6612
	40	1.54507	1.48509	1.48238	1.58601	1.4834	1.61853	1.48022	1.46789	1.57791	1.57263	1.64246	1.66587
	40	1.54858	1.48748	1.48487	1.58971	1.48592	1.62219	1.48256	1.47029	1.58151	1.57603	1.64592	1.67054
	40	1.55208	1.48988	1.48736	1.59341	1.48844	1.62585	1.4849	1.47268	1.58511	1.57943	1.64939	1.6752
	40	1.55559	1.49227	1.48985	1.59711	1.49096	1.62952	1.48723	1.47508	1.58871	1.58283	1.65285	1.67987
	40	1.55909	1.49466	1.49234	1.60081	1.49349	1.63318	1.48957	1.47747	1.59231	1.58624	1.65631	1.68454
	40	1.5626	1.49706	1.49483	1.60451	1.49601	1.63685	1.49191	1.47987	1.59591	1.58964	1.65978	1.68921
	40	1.5661	1.49945	1.49732	1.60821	1.49854	1.64052	1.49424	1.48227	1.59951	1.59304	1.66324	1.69388
	40	1.5696	1.50185	1.4998	1.61191	1.50106	1.64419	1.49658	1.48466	1.60311	1.59644	1.6667	1.69854
	40	1.57311	1.50424	1.50229	1.61561	1.50359	1.64787	1.49891	1.48705	1.6067	1.59984	1.67016	1.70321
	40	1.57661	1.50663	1.50478	1.61931	1.50612	1.65154	1.50125	1.48945	1.6103	1.60324	1.67362	1.70788
	40	1.58012	1.50902	1.50727	1.62301	1.50866	1.65522	1.50358	1.49184	1.6139	1.60664	1.67709	1.71254
	40	1.58362	1.51142	1.50976	1.62671	1.51119	1.6589	1.50592	1.49424	1.6175	1.61005	1.68055	1.71721
	40	1.58713	1.51381	1.51225	1.63041	1.51373	1.66258	1.50825	1.49663	1.62109	1.61345	1.68401	1.72188
	40	1.59063	1.5162	1.51473	1.6341	1.51626	1.66627	1.51058	1.49902	1.62469	1.61685	1.68747	1.72654
	40	1.59414	1.51859	1.51722	1.6378	1.5188	1.66995	1.51292	1.50142	1.62829	1.62025	1.69093	1.73121
	40	1.59764	1.52098	1.51971	1.6415	1.52134	1.67364	1.51525	1.50381	1.63188	1.62365	1.69439	1.73588
	40	1.60115	1.52338	1.52219	1.6452	1.52389	1.67733	1.51758	1.5062	1.63548	1.62705	1.69785	1.74054
	40	1.60465	1.52577	1.52468	1.6489	1.52643	1.68102	1.51992	1.5086	1.63907	1.63045	1.70131	1.74521
	40	1.60815	1.52816	1.52717	1.6526	1.52898	1.68471	1.52225	1.51099	1.64267	1.63385	1.70477	1.74987
	40	1.61166	1.53055	1.52965	1.65629	1.53152	1.68841	1.52458	1.51338	1.64626	1.63724	1.70823	1.75454
	40	1.61516	1.53294	1.53214	1.65999	1.53407	1.6921	1.52691	1.51577	1.64986	1.64064	1.71169	1.7592
	40	1.61867	1.53533	1.53463	1.66369	1.53663	1.6958	1.52925	1.51816	1.65346	1.64404	1.71515	1.76387
	40	1.62217	1.53772	1.53711	1.66739	1.53918	1.6995	1.53158	1.52056	1.65705	1.64744	1.71861	1.76853
	40	1.62568	1.54011	1.5396	1.67108	1.54173	1.70321	1.53391	1.52295	1.66064	1.65084	1.72207	1.7732
	40	1.62918	1.5425	1.54209	1.67478	1.54429	1.70691	1.53624	1.52534	1.66424	1.65424	1.72553	1.77786
	40	1.63269	1.54489	1.54457	1.67848	1.54685	1.71062	1.53857	1.52773	1.66783	1.65764	1.72899	1.78253
	40	1.63619	1.54728	1.54706	1.68217	1.54941	1.71433	1.5409	1.53012	1.67143	1.66103	1.73245	1.78719
	40	1.63969	1.54967	1.54954	1.68587	1.55197	1.71804	1.54323	1.53251	1.67502	1.66443	1.73591	1.79186
	40	1.6432	1.55206	1.55203	1.68957	1.55454	1.72175	1.54556	1.5349	1.67861	1.66783	1.73936	1.79652
	40	1.6467	1.55445	1.55451	1.69326	1.5571	1.72547	1.54789	1.53729	1.68221	1.67123	1.74282	1.80118
	40	1.65021	1.55684	1.557	1.69696	1.55967	1.72918	1.55022	1.53968	1.6858	1.67462	1.74628	1.80585
	40	1.65371	1.55923	1.55948	1.70066	1.56224	1.7329	1.55255	1.54207	1.68939	1.67802	1.74974	1.81051
	40	1.65722	1.56161	1.56196	1.70435	1.56481	1.73663	1.55488	1.54446	1.69299	1.68142	1.7532	1.81518
	40	1.66072	1.564	1.56445	1.70805	1.56739	1.74035	1.55721	1.54685	1.69658	1.68481	1.75665	1.81984
	40	1.66423	1.56639	1.56693	1.71174	1.56996	1.74408	1.55954	1.54924	1.70017	1.68821	1.76011	1.8245
	40	1.66773	1.56878	1.56942	1.71544	1.57254	1.74781	1.56187	1.55162	1.70376	1.6916	1.76357	1.82916
	40	1.67124	1.57116	1.5719	1.71913	1.57512	1.75154	1.5642	1.55401	1.70736	1.695	1.76703	1.83383
	40	1.67474	1.57355	1.57438	1.72283	1.5777	1.75527	1.56653	1.5564	1.71095	1.6984	1.77048	1.83849
	40	1.67824	1.57594	1.57687	1.72652	1.58029	1.759	1.56885	1.55879	1.71454	1.70179	1.77394	1.84315
	40	1.68175	1.57833	1.57935	1.73022	1.58287	1.76274	1.57118	1.56118	1.71813	1.70519	1.7774	1.84781
	40	1.68525	1.58071	1.58183	1.73391	1.58546	1.76648	1.57351	1.56356	1.72172	1.70858	1.78085	1.85248
	40	1.68876	1.5831	1.58432	1.73761	1.58805	1.77022	1.57584	1.56595	1.72531	1.71198	1.78431	1.85714
	40	1.69226	1.58549	1.5868	1.7413	1.59064	1.77397	1.57816	1.56834	1.7289	1.71537	1.78776	1.8618
	40	1.69577	1.58787	1.58928	1.745	1.59324	1.77771	1.58049	1.57072	1.73249	1.71877	1.79122	1.86646
	40	1.69927	1.59026	1.59177	1.74869	1.59583	1.78146	1.58282	1.57311	1.73608	1.72216	1.79467	1.87112
	40	1.70278	1.59264	1.59425	1.75239	1.59843	1.78521	1.58514	1.5755	1.73967	1.72555	1.79813	1.87579
	40	1.70628	1.59503	1.59673	1.75608	1.60103	1.78897	1.58747	1.57788	1.74326	1.72895	1.80158	1.88045
	40	1.70978	1.59741	1.59921	1.75978	1.60363	1.79272	1.58979	1.58027	1.74685	1.73234	1.80504	1.88511
	40	1.71329	1.5998	1.60169	1.76347	1.60624	1.79648	1.59212	1.58265	1.75044	1.73573	1.80849	1.88977
	40	1.71679	1.60219	1.60418	1.76716	1.60885	1.80024	1.59444	1.58504	1.75403	1.73913	1.81195	1.89443
	40	1.7203	1.60457	1.60666	1.77086	1.61146	1.80401	1.59677	1.58742	1.75762	1.74252	1.8154	1.89909
	40	1.7238	1.60695	1.60914	1.77455	1.61407	1.80777	1.59909	1.58981	1.76121	1.74591	1.81886	1.90375
	40	1.72731	1.60934	1.61162	1.77824	1.61668	1.81154	1.60142	1.59219	1.7648	1.74931	1.82231	1.90841
	40	1.73081	1.61172	1.6141	1.78194	1.6193	1.81531	1.60374	1.59458	1.76839	1.7527	1.82577	1.91307
	40	1.73432	1.61411	1.61658	1.78563	1.62192	1.81909	1.60607	1.59696	1.77198	1.75609	1.82922	1.91773
	40	1.73782	1.61649	1.61906	1.78932	1.62454	1.82286	1.60839	1.59935	1.77556	1.75948	1.83267	1.92239
	40	1.74133	1.61887	1.62154	1.79302	1.62716	1.82664	1.61071	1.60173	1.77915	1.76288	1.83613	1.92705
	40	1.74483	1.62126	1.62402	1.79671	1.62978	1.83042	1.61304	1.60411	1.78274	1.76627	1.83958	1.93171
	40	1.74833	1.62364	1.6265	1.8004	1.63241	1.8342	1.61536	1.6065	1.78633	1.76966	1.84303	1.93637
	40	1.75184	1.62602	1.62898	1.80409	1.63504	1.83799	1.61768	1.60888	1.78991	1.77305	1.84649	1.94103
	40	1.75534	1.62841	1.63146	1.80779	1.63768	1.84178	1.62001	1.61126	1.7935	1.77644	1.84994	1.94569
	40	1.75885	1.63079	1.63394	1.81148	1.64031	1.84557	1.62233	1.61364	1.79709	1.77983	1.85339	1.95035
	40	1.76235	1.63317	1.63642	1.81517	1.64295	1.84936	1.62465	1.61603	1.80068	1.78322	1.85684	1.95501
	40	1.76586	1.63556	1.6389	1.81886	1.64559	1.85316	1.62697	1.61841	1.80426	1.78662	1.8603	1.95967
	40	1.76936	1.63794	1.64138	1.82255	1.64823	1.85696	1.6293	1.62079	1.80785	1.79001	1.86375	1.96432
	40	1.77287	1.64032	1.64386	1.82625	1.65087	1.86076	1.63162	1.62317	1.81143	1.7934	1.8672	1.96898
	40	1.77637	1.6427	1.64634	1.82994	1.65352	1.86456	1.63394	1.62555	1.81502	1.79679	1.87065	1.97364
	40	1.77988	1.64508	1.64882	1.83363	1.65617	1.86837	1.63626	1.62794	1.81861	1.80018	1.8741	1.9783
	40	1.78338	1.64746	1.6513	1.83732	1.65882	1.87218	1.63858	1.63032	1.82219	1.80357	1.87755	1.98296
	40	1.78688	1.64985	1.65378	1.84101	1.66148	1.87599	1.6409	1.6327	1.82578	1.80696	1.88101	1.98762
	40	1.79039	1.65223	1.65625	1.8447	1.66413	1.87981	1.64322	1.63508	1.82936	1.81035	1.88446	1.99227
	40	1.79389	1.65461	1.65873	1.84839	1.66679	1.88363	1.64554	1.63746	1.83295	1.81374	1.88791	1.99693
	40	1.7974	1.65699	1.66121	1.85208	1.66946	1.88745	1.64786	1.63984	1.83653	1.81712	1.89136	2.00159
	40	1.8009	1.65937	1.66369	1.85577	1.67212	1.89127	1.65018	1.64222	1.84012	1.82051	1.89481	2.00625
	40	1.80441	1.66175	1.66617	1.85947	1.67479	1.8951	1.6525	1.6446	1.8437	1.8239	1.89826	2.0109
	40	1.80791	1.66413	1.66864	1.86316	1.67746	1.89892	1.65482	1.64698	1.84729	1.82729	1.90171	2.01556
	40	1.81142	1.66651	1.67112	1.86685	1.68013	1.90276	1.65714	1.64936	1.85087	1.83068	1.90516	2.02022
	40	1.81492	1.66889	1.6736	1.87054	1.68281	1.90659	1.65946	1.65174	1.85445	1.83407	1.90861	2.02487
	40	1.81842	1.67127	1.67608	1.87423	1.68548	1.91043	1.66178	1.65412	1.85804	1.83746	1.91206	2.02953
	40	1.82193	1.67365	1.67855	1.87792	1.68817	1.91427	1.6641	1.6565	1.86162	1.84084	1.91551	2.03419
	40	1.82543	1.67603	1.68103	1.88161	1.69085	1.91811	1.66641	1.65887	1.86521	1.84423	1.91896	2.03884
	40	1.82894	1.67841	1.68351	1.8853	1.69354	1.92196	1.66873	1.66125	1.86879	1.84762	1.92241	2.0435
	40	1.83244	1.68078	1.68598	1.88899	1.69622	1.92581	1.67105	1.66363	1.87237	1.85101	1.92586	2.04816
	40	1.83595	1.68316	1.68846	1.89268	1.69892	1.92966	1.67337	1.66601	1.87595	1.85439	1.92931	2.05281
	40	1.83945	1.68554	1.69094	1.89637	1.70161	1.93351	1.67568	1.66839	1.87954	1.85778	1.93276	2.05747
	40	1.84296	1.68792	1.69341	1.90006	1.70431	1.93737	1.678	1.67076	1.88312	1.86117	1.9362	2.06212
	40	1.84646	1.6903	1.69589	1.90374	1.70701	1.94123	1.68032	1.67314	1.8867	1.86455	1.93965	2.06678
	40	1.84997	1.69268	1.69837	1.90743	1.70971	1.94509	1.68263	1.67552	1.89028	1.86794	1.9431	2.07144
	40	1.85347	1.69505	1.70084	1.91112	1.71242	1.94896	1.68495	1.6779	1.89387	1.87133	1.94655	2.07609
	40	1.85697	1.69743	1.70332	1.91481	1.71512	1.95283	1.68727	1.68027	1.89745	1.87471	1.95	2.08075
	40	1.86048	1.69981	1.70579	1.9185	1.71784	1.9567	1.68958	1.68265	1.90103	1.8781	1.95345	2.0854
	40	1.86398	1.70219	1.70827	1.92219	1.72055	1.96058	1.6919	1.68503	1.90461	1.88149	1.95689	2.09006
	40	1.86749	1.70456	1.71074	1.92588	1.72327	1.96446	1.69421	1.6874	1.90819	1.88487	1.96034	2.09471
	40	1.87099	1.70694	1.71322	1.92957	1.72599	1.96834	1.69653	1.68978	1.91177	1.88826	1.96379	2.09937
	40	1.8745	1.70932	1.71569	1.93326	1.72871	1.97222	1.69884	1.69215	1.91535	1.89164	1.96724	2.10402
	40	1.878	1.71169	1.71817	1.93694	1.73144	1.97611	1.70116	1.69453	1.91893	1.89503	1.97068	2.10867
	40	1.88151	1.71407	1.72064	1.94063	1.73417	1.98	1.70347	1.6969	1.92251	1.89841	1.97413	2.11333
	40	1.88501	1.71645	1.72312	1.94432	1.7369	1.9839	1.70579	1.69928	1.9261	1.9018	1.97758	2.11798
	40	1.88852	1.71882	1.72559	1.94801	1.73963	1.98779	1.7081	1.70165	1.92968	1.90518	1.98102	2.12264
	40	1.89202	1.7212	1.72807	1.9517	1.74237	1.99169	1.71042	1.70403	1.93326	1.90857	1.98447	2.12729
	40	1.89552	1.72357	1.73054	1.95538	1.74511	1.9956	1.71273	1.7064	1.93683	1.91195	1.98792	2.13194
	40	1.89903	1.72595	1.73302	1.95907	1.74786	1.9995	1.71504	1.70878	1.94041	1.91533	1.99136	2.1366
	40	1.90253	1.72832	1.73549	1.96276	1.7506	2.00341	1.71736	1.71115	1.94399	1.91872	1.99481	2.14125
	40	1.90604	1.7307	1.73796	1.96645	1.75336	2.00733	1.71967	1.71353	1.94757	1.9221	1.99826	2.14591
	40	1.90954	1.73307	1.74044	1.97013	1.75611	2.01124	1.72198	1.7159	1.95115	1.92549	2.0017	2.15056
	40	1.91305	1.73545	1.74291	1.97382	1.75887	2.01516	1.7243	1.71827	1.95473	1.92887	2.00515	2.15521
	40	1.91655	1.73782	1.74538	1.97751	1.76163	2.01908	1.72661	1.72065	1.95831	1.93225	2.00859	2.15987
	40	1.92006	1.7402	1.74786	1.9812	1.76439	2.02301	1.72892	1.72302	1.96189	1.93564	2.01204	2.16452
	40	1.92356	1.74257	1.75033	1.98488	1.76715	2.02694	1.73123	1.72539	1.96547	1.93902	2.01548	2.16917
	40	1.92706	1.74495	1.7528	1.98857	1.76992	2.03087	1.73355	1.72777	1.96905	1.9424	2.01893	2.17382
	40	1.93057	1.74732	1.75528	1.99226	1.7727	2.03481	1.73586	1.73014	1.97262	1.94579	2.02237	2.17848
	40	1.93407	1.7497	1.75775	1.99594	1.77547	2.03875	1.73817	1.73251	1.9762	1.94917	2.02582	2.18313
	40	1.93758	1.75207	1.76022	1.99963	1.77825	2.04269	1.74048	1.73488	1.97978	1.95255	2.02926	2.18778
	40	1.94108	1.75444	1.7627	2.00332	1.78103	2.04664	1.74279	1.73725	1.98336	1.95593	2.03271	2.19243
	40	1.94459	1.75682	1.76517	2.007	1.78382	2.05058	1.7451	1.73963	1.98693	1.95931	2.03615	2.19709
	40	1.94809	1.75919	1.76764	2.01069	1.78661	2.05454	1.74741	1.742	1.99051	1.9627	2.0396	2.20174
	40	1.9516	1.76156	1.77011	2.01438	1.7894	2.05849	1.74972	1.74437	1.99409	1.96608	2.04304	2.20639
	40	1.9551	1.76393	1.77258	2.01806	1.7922	2.06245	1.75203	1.74674	1.99767	1.96946	2.04648	2.21104
	40	1.95861	1.76631	1.77506	2.02175	1.795	2.06641	1.75434	1.74911	2.00124	1.97284	2.04993	2.21569
	40	1.96211	1.76868	1.77753	2.02543	1.7978	2.07038	1.75665	1.75148	2.00482	1.97622	2.05337	2.22034
	40	1.96561	1.77105	1.78	2.02912	1.8006	2.07435	1.75896	1.75385	2.00839	1.9796	2.05681	2.225
	40	1.96912	1.77342	1.78247	2.03281	1.80341	2.07832	1.76127	1.75622	2.01197	1.98299	2.06026	2.22965
	40	1.97262	1.7758	1.78494	2.03649	1.80622	2.0823	1.76358	1.75859	2.01555	1.98637	2.0637	2.2343
	40	1.97613	1.77817	1.78741	2.04018	1.80904	2.08628	1.76589	1.76096	2.01912	1.98975	2.06714	2.23895
	40	1.97963	1.78054	1.78988	2.04386	1.81186	2.09026	1.7682	1.76333	2.0227	1.99313	2.07059	2.2436
	40	1.98314	1.78291	1.79236	2.04755	1.81468	2.09425	1.77051	1.7657	2.02627	1.99651	2.07403	2.24825
	40	1.98664	1.78528	1.79483	2.05123	1.81751	2.09824	1.77282	1.76807	2.02985	1.99989	2.07747	2.2529
	40	1.99015	1.78765	1.7973	2.05492	1.82034	2.10223	1.77512	1.77044	2.03343	2.00327	2.08092	2.25755
	40	1.99365	1.79002	1.79977	2.0586	1.82317	2.10623	1.77743	1.77281	2.037	2.00665	2.08436	2.2622
	40	1.99715	1.7924	1.80224	2.06229	1.82601	2.11023	1.77974	1.77518	2.04058	2.01003	2.0878	2.26685
	40	2.00066	1.79477	1.80471	2.06597	1.82885	2.11424	1.78205	1.77755	2.04415	2.01341	2.09124	2.2715
	40	2.00416	1.79714	1.80718	2.06966	1.83169	2.11824	1.78435	1.77992	2.04772	2.01679	2.09468	2.27615
	40	2.00767	1.79951	1.80965	2.07334	1.83454	2.12226	1.78666	1.78228	2.0513	2.02017	2.09813	2.2808
	40	2.01117	1.80188	1.81212	2.07703	1.83739	2.12627	1.78897	1.78465	2.05487	2.02355	2.10157	2.28545
	40	2.01468	1.80425	1.81459	2.08071	1.84025	2.13029	1.79128	1.78702	2.05845	2.02692	2.10501	2.2901
	40	2.01818	1.80662	1.81706	2.0844	1.84311	2.13431	1.79358	1.78939	2.06202	2.0303	2.10845	2.29475
	40	2.02169	1.80899	1.81953	2.08808	1.84597	2.13834	1.79589	1.79176	2.0656	2.03368	2.11189	2.2994
	40	2.02519	1.81136	1.822	2.09177	1.84883	2.14237	1.79819	1.79412	2.06917	2.03706	2.11533	2.30405
	40	2.0287	1.81373	1.82447	2.09545	1.8517	2.1464	1.8005	1.79649	2.07274	2.04044	2.11877	2.3087
	40	2.0322	1.8161	1.82694	2.09913	1.85458	2.15044	1.80281	1.79886	2.07632	2.04382	2.12222	2.31335
	40	2.0357	1.81847	1.82941	2.10282	1.85745	2.15448	1.80511	1.80122	2.07989	2.0472	2.12566	2.318
	40	2.03921	1.82083	1.83188	2.1065	1.86034	2.15852	1.80742	1.80359	2.08346	2.05057	2.1291	2.32265
	40	2.04271	1.8232	1.83434	2.11019	1.86322	2.16257	1.80972	1.80596	2.08703	2.05395	2.13254	2.3273
	40	2.04622	1.82557	1.83681	2.11387	1.86611	2.16662	1.81203	1.80832	2.09061	2.05733	2.13598	2.33195
	40	2.04972	1.82794	1.83928	2.11755	1.869	2.17068	1.81433	1.81069	2.09418	2.06071	2.13942	2.3366
	40	2.05323	1.83031	1.84175	2.12124	1.8719	2.17474	1.81664	1.81306	2.09775	2.06409	2.14286	2.34124
	40	2.05673	1.83268	1.84422	2.12492	1.8748	2.1788	1.81894	1.81542	2.10132	2.06746	2.1463	2.34589
	40	2.06024	1.83505	1.84669	2.12861	1.8777	2.18287	1.82124	1.81779	2.1049	2.07084	2.14974	2.35054
	40	2.06374	1.83741	1.84916	2.13229	1.88061	2.18694	1.82355	1.82015	2.10847	2.07422	2.15318	2.35519
	40	2.06725	1.83978	1.85162	2.13597	1.88352	2.19101	1.82585	1.82252	2.11204	2.07759	2.15662	2.35984
	40	2.07075	1.84215	1.85409	2.13966	1.88643	2.19509	1.82816	1.82488	2.11561	2.08097	2.16006	2.36449
	40	2.07425	1.84452	1.85656	2.14334	1.88935	2.19917	1.83046	1.82725	2.11918	2.08435	2.1635	2.36913
	40	2.07776	1.84688	1.85903	2.14702	1.89227	2.20326	1.83276	1.82961	2.12275	2.08772	2.16694	2.37378
	40	2.08126	1.84925	1.8615	2.15071	1.8952	2.20735	1.83507	1.83198	2.12633	2.0911	2.17037	2.37843
	40	2.08477	1.85162	1.86396	2.15439	1.89813	2.21144	1.83737	1.83434	2.1299	2.09448	2.17381	2.38308
	40	2.08827	1.85398	1.86643	2.15807	1.90107	2.21554	1.83967	1.83671	2.13347	2.09785	2.17725	2.38773
	40	2.09178	1.85635	1.8689	2.16175	1.904	2.21964	1.84197	1.83907	2.13704	2.10123	2.18069	2.39237
	40	2.09528	1.85872	1.87137	2.16544	1.90695	2.22374	1.84428	1.84143	2.14061	2.1046	2.18413	2.39702
	40	2.09879	1.86108	1.87383	2.16912	1.90989	2.22785	1.84658	1.8438	2.14418	2.10798	2.18757	2.40167
	40	2.10229	1.86345	1.8763	2.1728	1.91284	2.23196	1.84888	1.84616	2.14775	2.11135	2.19101	2.40631
	40	2.10579	1.86582	1.87877	2.17648	1.9158	2.23608	1.85118	1.84852	2.15132	2.11473	2.19445	2.41096
	40	2.1093	1.86818	1.88124	2.18017	1.91876	2.2402	1.85348	1.85089	2.15489	2.11811	2.19788	2.41561
	40	2.1128	1.87055	1.8837	2.18385	1.92172	2.24433	1.85578	1.85325	2.15846	2.12148	2.20132	2.42026
	40	2.11631	1.87292	1.88617	2.18753	1.92469	2.24845	1.85809	1.85561	2.16203	2.12486	2.20476	2.4249
	40	2.11981	1.87528	1.88864	2.19121	1.92766	2.25259	1.86039	1.85798	2.1656	2.12823	2.2082	2.42955
	40	2.12332	1.87765	1.8911	2.1949	1.93063	2.25672	1.86269	1.86034	2.16917	2.13161	2.21163	2.4342
	40	2.12682	1.88001	1.89357	2.19858	1.93361	2.26086	1.86499	1.8627	2.17274	2.13498	2.21507	2.43884
	40	2.13033	1.88238	1.89603	2.20226	1.93659	2.265	1.86729	1.86506	2.17631	2.13835	2.21851	2.44349
	40	2.13383	1.88474	1.8985	2.20594	1.93958	2.26915	1.86959	1.86742	2.17988	2.14173	2.22195	2.44813
	40	2.13734	1.88711	1.90097	2.20962	1.94257	2.2733	1.87189	1.86979	2.18345	2.1451	2.22538	2.45278
	40	2.14084	1.88947	1.90343	2.21331	1.94557	2.27746	1.87419	1.87215	2.18701	2.14848	2.22882	2.45743
	40	2.14434	1.89184	1.9059	2.21699	1.94857	2.28162	1.87649	1.87451	2.19058	2.15185	2.23226	2.46207
	40	2.14785	1.8942	1.90837	2.22067	1.95157	2.28578	1.87879	1.87687	2.19415	2.15522	2.2357	2.46672
	40	2.15135	1.89657	1.91083	2.22435	1.95458	2.28995	1.88109	1.87923	2.19772	2.1586	2.23913	2.47136
	40	2.15486	1.89893	1.9133	2.22803	1.95759	2.29412	1.88339	1.88159	2.20129	2.16197	2.24257	2.47601
	40	2.15836	1.90129	1.91576	2.23171	1.96061	2.2983	1.88568	1.88395	2.20486	2.16534	2.246	2.48066
	40	2.16187	1.90366	1.91823	2.2354	1.96363	2.30248	1.88798	1.88631	2.20842	2.16872	2.24944	2.4853
	40	2.16537	1.90602	1.92069	2.23908	1.96665	2.30666	1.89028	1.88867	2.21199	2.17209	2.25288	2.48995
	40	2.16888	1.90838	1.92316	2.24276	1.96968	2.31085	1.89258	1.89103	2.21556	2.17546	2.25631	2.49459
	40	2.17238	1.91075	1.92562	2.24644	1.97272	2.31504	1.89488	1.89339	2.21913	2.17884	2.25975	2.49924
	40	2.17588	1.91311	1.92809	2.25012	1.97576	2.31924	1.89718	1.89575	2.22269	2.18221	2.26319	2.50388
	40	2.17939	1.91548	1.93055	2.2538	1.9788	2.32344	1.89947	1.89811	2.22626	2.18558	2.26662	2.50853
	40	2.18289	1.91784	1.93302	2.25748	1.98184	2.32764	1.90177	1.90047	2.22983	2.18896	2.27006	2.51317
	40	2.1864	1.9202	1.93548	2.26116	1.9849	2.33185	1.90407	1.90283	2.23339	2.19233	2.27349	2.51782
	40	2.1899	1.92256	1.93795	2.26485	1.98795	2.33606	1.90637	1.90519	2.23696	2.1957	2.27693	2.52246
	40	2.19341	1.92493	1.94041	2.26853	1.99101	2.34028	1.90866	1.90755	2.24053	2.19907	2.28036	2.52711
	40	2.19691	1.92729	1.94288	2.27221	1.99407	2.3445	1.91096	1.90991	2.24409	2.20244	2.2838	2.53175
	40	2.20042	1.92965	1.94534	2.27589	1.99714	2.34872	1.91326	1.91227	2.24766	2.20582	2.28723	2.5364
	40	2.20392	1.93201	1.94781	2.27957	2.00022	2.35295	1.91555	1.91463	2.25123	2.20919	2.29067	2.54104
	40	2.20743	1.93438	1.95027	2.28325	2.00329	2.35718	1.91785	1.91699	2.25479	2.21256	2.2941	2.54568
	40	2.21093	1.93674	1.95273	2.28693	2.00637	2.36142	1.92015	1.91934	2.25836	2.21593	2.29754	2.55033
	40	2.21443	1.9391	1.9552	2.29061	2.00946	2.36566	1.92244	1.9217	2.26192	2.2193	2.30097	2.55497
	40	2.21794	1.94146	1.95766	2.29429	2.01255	2.3699	1.92474	1.92406	2.26549	2.22267	2.30441	2.55962
	40	2.22144	1.94382	1.96013	2.29797	2.01565	2.37415	1.92703	1.92642	2.26906	2.22604	2.30784	2.56426
	40	2.22495	1.94619	1.96259	2.30165	2.01874	2.3784	1.92933	1.92878	2.27262	2.22942	2.31128	2.5689
	40	2.22845	1.94855	1.96505	2.30533	2.02185	2.38266	1.93163	1.93113	2.27619	2.23279	2.31471	2.57355
	40	2.23196	1.95091	1.96752	2.30901	2.02496	2.38692	1.93392	1.93349	2.27975	2.23616	2.31815	2.57819
	40	2.23546	1.95327	1.96998	2.31269	2.02807	2.39119	1.93622	1.93585	2.28332	2.23953	2.32158	2.58284
	40	2.23897	1.95563	1.97244	2.31637	2.03119	2.39546	1.93851	1.93821	2.28688	2.2429	2.32501	2.58748
	40	2.24247	1.95799	1.97491	2.32005	2.03431	2.39973	1.94081	1.94056	2.29045	2.24627	2.32845	2.59212
	40	2.24598	1.96035	1.97737	2.32373	2.03743	2.40401	1.9431	1.94292	2.29401	2.24964	2.33188	2.59677
	40	2.24948	1.96271	1.97983	2.32741	2.04057	2.40829	1.94539	1.94528	2.29758	2.25301	2.33531	2.60141
	40	2.25298	1.96507	1.9823	2.33109	2.0437	2.41258	1.94769	1.94763	2.30114	2.25638	2.33875	2.60605
	40	2.25649	1.96743	1.98476	2.33477	2.04684	2.41687	1.94998	1.94999	2.3047	2.25975	2.34218	2.6107
	40	2.25999	1.9698	1.98722	2.33845	2.04999	2.42116	1.95228	1.95234	2.30827	2.26312	2.34561	2.61534
	40	2.2635	1.97216	1.98969	2.34213	2.05313	2.42546	1.95457	1.9547	2.31183	2.26649	2.34905	2.61998
	40	2.267	1.97452	1.99215	2.34581	2.05629	2.42976	1.95686	1.95706	2.3154	2.26986	2.35248	2.62462
	40	2.27051	1.97688	1.99461	2.34949	2.05945	2.43407	1.95916	1.95941	2.31896	2.27323	2.35591	2.62927
	40	2.27401	1.97924	1.99707	2.35317	2.06261	2.43838	1.96145	1.96177	2.32252	2.2766	2.35935	2.63391
	40	2.27752	1.9816	1.99954	2.35685	2.06578	2.4427	1.96374	1.96412	2.32609	2.27997	2.36278	2.63855
	40	2.28102	1.98395	2.002	2.36053	2.06895	2.44702	1.96604	1.96648	2.32965	2.28334	2.36621	2.64319
	40	2.28452	1.98631	2.00446	2.36421	2.07213	2.45134	1.96833	1.96883	2.33321	2.2867	2.36964	2.64784
	40	2.28803	1.98867	2.00692	2.36789	2.07531	2.45567	1.97062	1.97119	2.33678	2.29007	2.37308	2.65248
	40	2.29153	1.99103	2.00939	2.37157	2.07849	2.46	1.97291	1.97354	2.34034	2.29344	2.37651	2.65712
	40	2.29504	1.99339	2.01185	2.37525	2.08168	2.46433	1.97521	1.9759	2.3439	2.29681	2.37994	2.66176
	40	2.29854	1.99575	2.01431	2.37893	2.08488	2.46868	1.9775	1.97825	2.34747	2.30018	2.38337	2.66641
	40	2.30205	1.99811	2.01677	2.38261	2.08808	2.47302	1.97979	1.98061	2.35103	2.30355	2.38681	2.67105
	40	2.30555	2.00047	2.01923	2.38629	2.09128	2.47737	1.98208	1.98296	2.35459	2.30692	2.39024	2.67569
	40	2.30906	2.00283	2.0217	2.38996	2.09449	2.48172	1.98437	1.98532	2.35815	2.31028	2.39367	2.68033
	40	2.31256	2.00519	2.02416	2.39364	2.09771	2.48608	1.98666	1.98767	2.36172	2.31365	2.3971	2.68497
	40	2.31607	2.00754	2.02662	2.39732	2.10092	2.49044	1.98896	1.99002	2.36528	2.31702	2.40053	2.68962
	40	2.31957	2.0099	2.02908	2.401	2.10415	2.4948	1.99125	1.99238	2.36884	2.32039	2.40396	2.69426
	40	2.32307	2.01226	2.03154	2.40468	2.10738	2.49917	1.99354	1.99473	2.3724	2.32376	2.4074	2.6989
	40	2.32658	2.01462	2.034	2.40836	2.11061	2.50355	1.99583	1.99708	2.37596	2.32712	2.41083	2.70354
	40	2.33008	2.01698	2.03646	2.41204	2.11385	2.50793	1.99812	1.99944	2.37953	2.33049	2.41426	2.70818
	40	2.33359	2.01933	2.03893	2.41572	2.11709	2.51231	2.00041	2.00179	2.38309	2.33386	2.41769	2.71282
	40	2.33709	2.02169	2.04139	2.4194	2.12033	2.51669	2.0027	2.00414	2.38665	2.33723	2.42112	2.71746
	40	2.3406	2.02405	2.04385	2.42308	2.12359	2.52108	2.00499	2.0065	2.39021	2.34059	2.42455	2.7221
	40	2.3441	2.02641	2.04631	2.42675	2.12684	2.52548	2.00728	2.00885	2.39377	2.34396	2.42798	2.72675
	40	2.34761	2.02877	2.04877	2.43043	2.1301	2.52988	2.00957	2.0112	2.39733	2.34733	2.43141	2.73139
	40	2.35111	2.03112	2.05123	2.43411	2.13337	2.53428	2.01186	2.01355	2.40089	2.35069	2.43485	2.73603
	40	2.35462	2.03348	2.05369	2.43779	2.13664	2.53869	2.01415	2.01591	2.40445	2.35406	2.43828	2.74067
	40	2.35812	2.03584	2.05615	2.44147	2.13992	2.5431	2.01644	2.01826	2.40801	2.35743	2.44171	2.74531
	40	2.36162	2.03819	2.05861	2.44515	2.1432	2.54752	2.01873	2.02061	2.41158	2.36079	2.44514	2.74995
	40	2.36513	2.04055	2.06108	2.44883	2.14648	2.55193	2.02102	2.02296	2.41514	2.36416	2.44857	2.75459
	40	2.36863	2.04291	2.06354	2.4525	2.14977	2.55636	2.0233	2.02531	2.4187	2.36753	2.452	2.75923
	40	2.37214	2.04526	2.066	2.45618	2.15306	2.56079	2.02559	2.02766	2.42226	2.37089	2.45543	2.76387
	40	2.37564	2.04762	2.06846	2.45986	2.15636	2.56522	2.02788	2.03002	2.42582	2.37426	2.45886	2.76851
	40	2.37915	2.04998	2.07092	2.46354	2.15967	2.56966	2.03017	2.03237	2.42938	2.37763	2.46229	2.77315
	40	2.38265	2.05233	2.07338	2.46722	2.16298	2.5741	2.03246	2.03472	2.43294	2.38099	2.46572	2.77779
	40	2.38616	2.05469	2.07584	2.4709	2.16629	2.57854	2.03475	2.03707	2.4365	2.38436	2.46915	2.78243
	40	2.38966	2.05705	2.0783	2.47457	2.16961	2.58299	2.03704	2.03942	2.44006	2.38772	2.47258	2.78707
	40	2.39316	2.0594	2.08076	2.47825	2.17293	2.58744	2.03932	2.04177	2.44362	2.39109	2.47601	2.79171
	40	2.39667	2.06176	2.08322	2.48193	2.17626	2.5919	2.04161	2.04412	2.44718	2.39446	2.47944	2.79635
	40	2.40017	2.06411	2.08568	2.48561	2.17959	2.59636	2.0439	2.04647	2.45074	2.39782	2.48287	2.80099
	40	2.40368	2.06647	2.08814	2.48929	2.18293	2.60083	2.04619	2.04882	2.45429	2.40119	2.4863	2.80563
	40	2.40718	2.06883	2.0906	2.49296	2.18627	2.6053	2.04847	2.05117	2.45785	2.40455	2.48972	2.81027
	40	2.41069	2.07118	2.09306	2.49664	2.18962	2.60977	2.05076	2.05352	2.46141	2.40792	2.49315	2.81491
	40	2.41419	2.07354	2.09552	2.50032	2.19297	2.61425	2.05305	2.05587	2.46497	2.41128	2.49658	2.81955
	40	2.4177	2.07589	2.09798	2.504	2.19632	2.61873	2.05533	2.05822	2.46853	2.41465	2.50001	2.82419
	40	2.4212	2.07825	2.10044	2.50768	2.19969	2.62322	2.05762	2.06057	2.47209	2.41801	2.50344	2.82883
	40	2.42471	2.0806	2.1029	2.51135	2.20305	2.62771	2.05991	2.06292	2.47565	2.42138	2.50687	2.83347
	40	2.42821	2.08296	2.10536	2.51503	2.20642	2.6322	2.06219	2.06527	2.47921	2.42474	2.5103	2.83811
	40	2.43171	2.08531	2.10782	2.51871	2.2098	2.6367	2.06448	2.06762	2.48277	2.42811	2.51373	2.84275
	40	2.43522	2.08767	2.11028	2.52239	2.21318	2.6412	2.06677	2.06997	2.48632	2.43147	2.51716	2.84739
	40	2.43872	2.09002	2.11273	2.52607	2.21656	2.64571	2.06905	2.07232	2.48988	2.43484	2.52058	2.85203
	40	2.44223	2.09238	2.11519	2.52974	2.21995	2.65022	2.07134	2.07467	2.49344	2.4382	2.52401	2.85667
	40	2.44573	2.09473	2.11765	2.53342	2.22335	2.65473	2.07362	2.07702	2.497	2.44156	2.52744	2.86131
	40	2.44924	2.09709	2.12011	2.5371	2.22675	2.65925	2.07591	2.07936	2.50056	2.44493	2.53087	2.86594
	40	2.45274	2.09944	2.12257	2.54078	2.23015	2.66377	2.07819	2.08171	2.50411	2.44829	2.5343	2.87058
	40	2.45625	2.10179	2.12503	2.54445	2.23356	2.6683	2.08048	2.08406	2.50767	2.45166	2.53773	2.87522
	40	2.45975	2.10415	2.12749	2.54813	2.23698	2.67283	2.08276	2.08641	2.51123	2.45502	2.54115	2.87986
	40	2.46325	2.1065	2.12995	2.55181	2.2404	2.67737	2.08505	2.08876	2.51479	2.45838	2.54458	2.8845
	40	2.46676	2.10886	2.13241	2.55549	2.24382	2.68191	2.08733	2.09111	2.51834	2.46175	2.54801	2.88914
	40	2.47026	2.11121	2.13487	2.55916	2.24725	2.68645	2.08962	2.09345	2.5219	2.46511	2.55144	2.89378
	40	2.47377	2.11356	2.13733	2.56284	2.25068	2.691	2.0919	2.0958	2.52546	2.46847	2.55486	2.89842
	40	2.47727	2.11592	2.13978	2.56652	2.25412	2.69555	2.09419	2.09815	2.52902	2.47184	2.55829	2.90305
	40	2.48078	2.11827	2.14224	2.5702	2.25756	2.7001	2.09647	2.1005	2.53257	2.4752	2.56172	2.90769
	40	2.48428	2.12063	2.1447	2.57387	2.26101	2.70466	2.09876	2.10284	2.53613	2.47856	2.56515	2.91233
	40	2.48779	2.12298	2.14716	2.57755	2.26446	2.70923	2.10104	2.10519	2.53969	2.48193	2.56857	2.91697
	40	2.49129	2.12533	2.14962	2.58123	2.26792	2.71379	2.10332	2.10754	2.54324	2.48529	2.572	2.92161
	40	2.4948	2.12769	2.15208	2.58491	2.27138	2.71836	2.10561	2.10989	2.5468	2.48865	2.57543	2.92625
	40	2.4983	2.13004	2.15454	2.58858	2.27485	2.72294	2.10789	2.11223	2.55036	2.49202	2.57886	2.93088
Figure3 d (replication sample)
	Aβ	TauEC	TauMeta_APOE0	TauMeta_APOE1	TauMeta_APOE2
	40	1.1	1.00927	1.01917	0.963497
	40	1.10351	1.01088	1.02056	0.965644
	40	1.10702	1.0125	1.02195	0.967792
	40	1.11053	1.01412	1.02334	0.96994
	40	1.11404	1.01574	1.02472	0.972087
	40	1.11754	1.01736	1.02611	0.974235
	40	1.12105	1.01898	1.0275	0.976382
	40	1.12456	1.0206	1.02888	0.97853
	40	1.12807	1.02221	1.03027	0.980677
	40	1.13158	1.02383	1.03166	0.982824
	40	1.13509	1.02545	1.03304	0.984972
	40	1.1386	1.02707	1.03443	0.987119
	40	1.14211	1.02869	1.03582	0.989266
	40	1.14561	1.0303	1.0372	0.991413
	40	1.14912	1.03192	1.03859	0.99356
	40	1.15263	1.03354	1.03997	0.995707
	40	1.15614	1.03516	1.04136	0.997854
	40	1.15965	1.03678	1.04275	1
	40	1.16316	1.03839	1.04413	1.00215
	40	1.16667	1.04001	1.04552	1.0043
	40	1.17018	1.04163	1.04691	1.00644
	40	1.17368	1.04325	1.04829	1.00859
	40	1.17719	1.04486	1.04968	1.01074
	40	1.1807	1.04648	1.05106	1.01288
	40	1.18421	1.0481	1.05245	1.01503
	40	1.18772	1.04972	1.05384	1.01718
	40	1.19123	1.05133	1.05522	1.01932
	40	1.19474	1.05295	1.05661	1.02147
	40	1.19825	1.05457	1.05799	1.02361
	40	1.20175	1.05619	1.05938	1.02576
	40	1.20526	1.0578	1.06076	1.02791
	40	1.20877	1.05942	1.06215	1.03005
	40	1.21228	1.06104	1.06354	1.0322
	40	1.21579	1.06266	1.06492	1.03435
	40	1.2193	1.06427	1.06631	1.03649
	40	1.22281	1.06589	1.06769	1.03864
	40	1.22632	1.06751	1.06908	1.04078
	40	1.22982	1.06912	1.07046	1.04293
	40	1.23333	1.07074	1.07185	1.04508
	40	1.23684	1.07236	1.07323	1.04722
	40	1.24035	1.07397	1.07462	1.04937
	40	1.24386	1.07559	1.076	1.05151
	40	1.24737	1.07721	1.07739	1.05366
	40	1.25088	1.07883	1.07877	1.05581
	40	1.25439	1.08044	1.08016	1.05795
	40	1.25789	1.08206	1.08154	1.0601
	40	1.2614	1.08368	1.08293	1.06224
	40	1.26491	1.08529	1.08431	1.06439
	40	1.26842	1.08691	1.0857	1.06653
	40	1.27193	1.08852	1.08708	1.06868
	40	1.27544	1.09014	1.08847	1.07083
	40	1.27895	1.09176	1.08985	1.07297
	40	1.28246	1.09337	1.09124	1.07512
	40	1.28596	1.09499	1.09262	1.07726
	40	1.28947	1.09661	1.09401	1.07941
	40	1.29298	1.09822	1.09539	1.08155
	40	1.29649	1.09984	1.09678	1.0837
	40	1.3	1.10146	1.09816	1.08584
	40	1.30351	1.10307	1.09955	1.08799
	40	1.30702	1.10469	1.10093	1.09013
	40	1.31053	1.1063	1.10232	1.09228
	40	1.31404	1.10792	1.1037	1.09442
	40	1.31754	1.10954	1.10508	1.09657
	40	1.32105	1.11115	1.10647	1.09871
	40	1.32456	1.11277	1.10785	1.10086
	40	1.32807	1.11438	1.10924	1.103
	40	1.33158	1.116	1.11062	1.10515
	40	1.33509	1.11761	1.112	1.10729
	40	1.3386	1.11923	1.11339	1.10944
	40	1.34211	1.12085	1.11477	1.11158
	40	1.34561	1.12246	1.11616	1.11373
	40	1.34912	1.12408	1.11754	1.11587
	40	1.35263	1.12569	1.11892	1.11802
	40	1.35614	1.12731	1.12031	1.12016
	40	1.35965	1.12892	1.12169	1.1223
	40	1.36316	1.13054	1.12308	1.12445
	40	1.36667	1.13215	1.12446	1.12659
	40	1.37018	1.13377	1.12584	1.12874
	40	1.37368	1.13538	1.12723	1.13088
	40	1.37719	1.137	1.12861	1.13303
	40	1.3807	1.13861	1.12999	1.13517
	40	1.38421	1.14023	1.13138	1.13731
	40	1.38772	1.14184	1.13276	1.13946
	40	1.39123	1.14346	1.13414	1.1416
	40	1.39474	1.14507	1.13553	1.14375
	40	1.39825	1.14669	1.13691	1.14589
	40	1.40175	1.1483	1.13829	1.14803
	40	1.40526	1.14992	1.13968	1.15018
	40	1.40877	1.15153	1.14106	1.15232
	40	1.41228	1.15315	1.14244	1.15447
	40	1.41579	1.15476	1.14383	1.15661
	40	1.4193	1.15638	1.14521	1.15875
	40	1.42281	1.15799	1.14659	1.1609
	40	1.42632	1.15961	1.14798	1.16304
	40	1.42982	1.16122	1.14936	1.16518
	40	1.43333	1.16284	1.15074	1.16733
	40	1.43684	1.16445	1.15212	1.16947
	40	1.44035	1.16607	1.15351	1.17161
	40	1.44386	1.16768	1.15489	1.17376
	40	1.44737	1.16929	1.15627	1.1759
	40	1.45088	1.17091	1.15766	1.17804
	40	1.45439	1.17252	1.15904	1.18019
	40	1.45789	1.17414	1.16042	1.18233
	40	1.4614	1.17575	1.1618	1.18447
	40	1.46491	1.17736	1.16319	1.18662
	40	1.46842	1.17898	1.16457	1.18876
	40	1.47193	1.18059	1.16595	1.1909
	40	1.47544	1.18221	1.16733	1.19305
	40	1.47895	1.18382	1.16871	1.19519
	40	1.48246	1.18543	1.1701	1.19733
	40	1.48596	1.18705	1.17148	1.19947
	40	1.48947	1.18866	1.17286	1.20162
	40	1.49298	1.19028	1.17424	1.20376
	40	1.49649	1.19189	1.17563	1.2059
	40	1.5	1.1935	1.17701	1.20804
	40	1.50351	1.19512	1.17839	1.21019
	40	1.50702	1.19673	1.17977	1.21233
	40	1.51053	1.19834	1.18115	1.21447
	40	1.51404	1.19996	1.18254	1.21661
	40	1.51754	1.20157	1.18392	1.21876
	40	1.52105	1.20318	1.1853	1.2209
	40	1.52456	1.2048	1.18668	1.22304
	40	1.52807	1.20641	1.18806	1.22518
	40	1.53158	1.20802	1.18944	1.22733
	40	1.53509	1.20964	1.19083	1.22947
	40	1.5386	1.21125	1.19221	1.23161
	40	1.54211	1.21286	1.19359	1.23375
	40	1.54561	1.21448	1.19497	1.23589
	40	1.54912	1.21609	1.19635	1.23804
	40	1.55263	1.2177	1.19773	1.24018
	40	1.55614	1.21932	1.19911	1.24232
	40	1.55965	1.22093	1.2005	1.24446
	40	1.56316	1.22254	1.20188	1.2466
	40	1.56667	1.22415	1.20326	1.24875
	40	1.57018	1.22577	1.20464	1.25089
	40	1.57368	1.22738	1.20602	1.25303
	40	1.57719	1.22899	1.2074	1.25517
	40	1.5807	1.2306	1.20878	1.25731
	40	1.58421	1.23222	1.21016	1.25945
	40	1.58772	1.23383	1.21154	1.2616
	40	1.59123	1.23544	1.21292	1.26374
	40	1.59474	1.23705	1.21431	1.26588
	40	1.59825	1.23867	1.21569	1.26802
	40	1.60175	1.24028	1.21707	1.27016
	40	1.60526	1.24189	1.21845	1.2723
	40	1.60877	1.2435	1.21983	1.27444
	40	1.61228	1.24512	1.22121	1.27659
	40	1.61579	1.24673	1.22259	1.27873
	40	1.6193	1.24834	1.22397	1.28087
	40	1.62281	1.24995	1.22535	1.28301
	40	1.62632	1.25156	1.22673	1.28515
	40	1.62982	1.25318	1.22811	1.28729
	40	1.63333	1.25479	1.22949	1.28943
	40	1.63684	1.2564	1.23087	1.29157
	40	1.64035	1.25801	1.23225	1.29371
	40	1.64386	1.25962	1.23363	1.29586
	40	1.64737	1.26124	1.23501	1.298
	40	1.65088	1.26285	1.23639	1.30014
	40	1.65439	1.26446	1.23777	1.30228
	40	1.65789	1.26607	1.23915	1.30442
	40	1.6614	1.26768	1.24053	1.30656
	40	1.66491	1.26929	1.24191	1.3087
	40	1.66842	1.27091	1.24329	1.31084
	40	1.67193	1.27252	1.24467	1.31298
	40	1.67544	1.27413	1.24605	1.31512
	40	1.67895	1.27574	1.24743	1.31726
	40	1.68246	1.27735	1.24881	1.3194
	40	1.68596	1.27896	1.25019	1.32154
	40	1.68947	1.28057	1.25157	1.32368
	40	1.69298	1.28219	1.25295	1.32582
	40	1.69649	1.2838	1.25433	1.32796
	40	1.7	1.28541	1.25571	1.3301
	40	1.70351	1.28702	1.25709	1.33224
	40	1.70702	1.28863	1.25847	1.33438
	40	1.71053	1.29024	1.25985	1.33652
	40	1.71404	1.29185	1.26123	1.33866
	40	1.71754	1.29346	1.26261	1.3408
	40	1.72105	1.29507	1.26399	1.34294
	40	1.72456	1.29668	1.26536	1.34508
	40	1.72807	1.2983	1.26674	1.34722
	40	1.73158	1.29991	1.26812	1.34936
	40	1.73509	1.30152	1.2695	1.3515
	40	1.7386	1.30313	1.27088	1.35364
	40	1.74211	1.30474	1.27226	1.35578
	40	1.74561	1.30635	1.27364	1.35792
	40	1.74912	1.30796	1.27502	1.36006
	40	1.75263	1.30957	1.2764	1.3622
	40	1.75614	1.31118	1.27777	1.36434
	40	1.75965	1.31279	1.27915	1.36648
	40	1.76316	1.3144	1.28053	1.36862
	40	1.76667	1.31601	1.28191	1.37076
	40	1.77018	1.31762	1.28329	1.3729
	40	1.77368	1.31923	1.28467	1.37504
	40	1.77719	1.32084	1.28605	1.37718
	40	1.7807	1.32245	1.28742	1.37931
	40	1.78421	1.32406	1.2888	1.38145
	40	1.78772	1.32567	1.29018	1.38359
	40	1.79123	1.32728	1.29156	1.38573
	40	1.79474	1.32889	1.29294	1.38787
	40	1.79825	1.3305	1.29432	1.39001
	40	1.80175	1.33211	1.29569	1.39215
	40	1.80526	1.33372	1.29707	1.39429
	40	1.80877	1.33533	1.29845	1.39643
	40	1.81228	1.33694	1.29983	1.39857
	40	1.81579	1.33855	1.30121	1.4007
	40	1.8193	1.34016	1.30258	1.40284
	40	1.82281	1.34177	1.30396	1.40498
	40	1.82632	1.34338	1.30534	1.40712
	40	1.82982	1.34499	1.30672	1.40926
	40	1.83333	1.3466	1.3081	1.4114
	40	1.83684	1.34821	1.30947	1.41354
	40	1.84035	1.34982	1.31085	1.41567
	40	1.84386	1.35142	1.31223	1.41781
	40	1.84737	1.35303	1.31361	1.41995
	40	1.85088	1.35464	1.31498	1.42209
	40	1.85439	1.35625	1.31636	1.42423
	40	1.85789	1.35786	1.31774	1.42637
	40	1.8614	1.35947	1.31912	1.4285
	40	1.86491	1.36108	1.32049	1.43064
	40	1.86842	1.36269	1.32187	1.43278
	40	1.87193	1.3643	1.32325	1.43492
	40	1.87544	1.36591	1.32463	1.43706
	40	1.87895	1.36752	1.326	1.43919
	40	1.88246	1.36912	1.32738	1.44133
	40	1.88596	1.37073	1.32876	1.44347
	40	1.88947	1.37234	1.33013	1.44561
	40	1.89298	1.37395	1.33151	1.44774
	40	1.89649	1.37556	1.33289	1.44988
	40	1.9	1.37717	1.33427	1.45202
	40	1.90351	1.37878	1.33564	1.45416
	40	1.90702	1.38038	1.33702	1.4563
	40	1.91053	1.38199	1.3384	1.45843
	40	1.91404	1.3836	1.33977	1.46057
	40	1.91754	1.38521	1.34115	1.46271
	40	1.92105	1.38682	1.34253	1.46485
	40	1.92456	1.38843	1.3439	1.46698
	40	1.92807	1.39003	1.34528	1.46912
	40	1.93158	1.39164	1.34666	1.47126
	40	1.93509	1.39325	1.34803	1.47339
	40	1.9386	1.39486	1.34941	1.47553
	40	1.94211	1.39647	1.35078	1.47767
	40	1.94561	1.39807	1.35216	1.47981
	40	1.94912	1.39968	1.35354	1.48194
	40	1.95263	1.40129	1.35491	1.48408
	40	1.95614	1.4029	1.35629	1.48622
	40	1.95965	1.40451	1.35767	1.48835
	40	1.96316	1.40611	1.35904	1.49049
	40	1.96667	1.40772	1.36042	1.49263
	40	1.97018	1.40933	1.36179	1.49477
	40	1.97368	1.41094	1.36317	1.4969
	40	1.97719	1.41254	1.36455	1.49904
	40	1.9807	1.41415	1.36592	1.50118
	40	1.98421	1.41576	1.3673	1.50331
	40	1.98772	1.41737	1.36867	1.50545
	40	1.99123	1.41897	1.37005	1.50759
	40	1.99474	1.42058	1.37142	1.50972
	40	1.99825	1.42219	1.3728	1.51186
	40	2.00175	1.4238	1.37418	1.514
	40	2.00526	1.4254	1.37555	1.51613
	40	2.00877	1.42701	1.37693	1.51827
	40	2.01228	1.42862	1.3783	1.5204
	40	2.01579	1.43022	1.37968	1.52254
	40	2.0193	1.43183	1.38105	1.52468
	40	2.02281	1.43344	1.38243	1.52681
	40	2.02632	1.43504	1.3838	1.52895
	40	2.02982	1.43665	1.38518	1.53109
	40	2.03333	1.43826	1.38655	1.53322
	40	2.03684	1.43987	1.38793	1.53536
	40	2.04035	1.44147	1.3893	1.53749
	40	2.04386	1.44308	1.39068	1.53963
	40	2.04737	1.44469	1.39205	1.54177
	40	2.05088	1.44629	1.39343	1.5439
	40	2.05439	1.4479	1.3948	1.54604
	40	2.05789	1.4495	1.39618	1.54817
	40	2.0614	1.45111	1.39755	1.55031
	40	2.06491	1.45272	1.39893	1.55244
	40	2.06842	1.45432	1.4003	1.55458
	40	2.07193	1.45593	1.40168	1.55672
	40	2.07544	1.45754	1.40305	1.55885
	40	2.07895	1.45914	1.40443	1.56099
	40	2.08246	1.46075	1.4058	1.56312
	40	2.08596	1.46236	1.40718	1.56526
	40	2.08947	1.46396	1.40855	1.56739
	40	2.09298	1.46557	1.40992	1.56953
	40	2.09649	1.46717	1.4113	1.57166
	40	2.1	1.46878	1.41267	1.5738
	40	2.10351	1.47039	1.41405	1.57593
	40	2.10702	1.47199	1.41542	1.57807
	40	2.11053	1.4736	1.4168	1.5802
	40	2.11404	1.4752	1.41817	1.58234
	40	2.11754	1.47681	1.41954	1.58447
	40	2.12105	1.47841	1.42092	1.58661
	40	2.12456	1.48002	1.42229	1.58874
	40	2.12807	1.48163	1.42367	1.59088
	40	2.13158	1.48323	1.42504	1.59301
	40	2.13509	1.48484	1.42641	1.59515
	40	2.1386	1.48644	1.42779	1.59728
	40	2.14211	1.48805	1.42916	1.59942
	40	2.14561	1.48965	1.43054	1.60155
	40	2.14912	1.49126	1.43191	1.60369
	40	2.15263	1.49286	1.43328	1.60582
	40	2.15614	1.49447	1.43466	1.60796
	40	2.15965	1.49607	1.43603	1.61009
	40	2.16316	1.49768	1.4374	1.61223
	40	2.16667	1.49928	1.43878	1.61436
	40	2.17018	1.50089	1.44015	1.6165
	40	2.17368	1.50249	1.44152	1.61863
	40	2.17719	1.5041	1.4429	1.62076
	40	2.1807	1.5057	1.44427	1.6229
	40	2.18421	1.50731	1.44564	1.62503
	40	2.18772	1.50891	1.44702	1.62717
	40	2.19123	1.51052	1.44839	1.6293
	40	2.19474	1.51212	1.44976	1.63144
	40	2.19825	1.51373	1.45114	1.63357
	40	2.20175	1.51533	1.45251	1.6357
	40	2.20526	1.51694	1.45388	1.63784
	40	2.20877	1.51854	1.45525	1.63997
	40	2.21228	1.52015	1.45663	1.64211
	40	2.21579	1.52175	1.458	1.64424
	40	2.2193	1.52335	1.45937	1.64637
	40	2.22281	1.52496	1.46075	1.64851
	40	2.22632	1.52656	1.46212	1.65064
	40	2.22982	1.52817	1.46349	1.65278
	40	2.23333	1.52977	1.46486	1.65491
	40	2.23684	1.53138	1.46624	1.65704
	40	2.24035	1.53298	1.46761	1.65918
	40	2.24386	1.53458	1.46898	1.66131
	40	2.24737	1.53619	1.47035	1.66344
	40	2.25088	1.53779	1.47173	1.66558
	40	2.25439	1.5394	1.4731	1.66771
	40	2.25789	1.541	1.47447	1.66984
	40	2.2614	1.5426	1.47584	1.67198
	40	2.26491	1.54421	1.47721	1.67411
	40	2.26842	1.54581	1.47859	1.67624
	40	2.27193	1.54741	1.47996	1.67838
	40	2.27544	1.54902	1.48133	1.68051
	40	2.27895	1.55062	1.4827	1.68264
	40	2.28246	1.55223	1.48407	1.68478
	40	2.28596	1.55383	1.48545	1.68691
	40	2.28947	1.55543	1.48682	1.68904
	40	2.29298	1.55704	1.48819	1.69118
	40	2.29649	1.55864	1.48956	1.69331
	40	2.3	1.56024	1.49093	1.69544
	40	2.30351	1.56185	1.4923	1.69757
	40	2.30702	1.56345	1.49368	1.69971
	40	2.31053	1.56505	1.49505	1.70184
	40	2.31404	1.56666	1.49642	1.70397
	40	2.31754	1.56826	1.49779	1.70611
	40	2.32105	1.56986	1.49916	1.70824
	40	2.32456	1.57147	1.50053	1.71037
	40	2.32807	1.57307	1.50191	1.7125
	40	2.33158	1.57467	1.50328	1.71464
	40	2.33509	1.57627	1.50465	1.71677
	40	2.3386	1.57788	1.50602	1.7189
	40	2.34211	1.57948	1.50739	1.72103
	40	2.34561	1.58108	1.50876	1.72317
	40	2.34912	1.58268	1.51013	1.7253
	40	2.35263	1.58429	1.5115	1.72743
	40	2.35614	1.58589	1.51287	1.72956
	40	2.35965	1.58749	1.51424	1.73169
	40	2.36316	1.5891	1.51562	1.73383
	40	2.36667	1.5907	1.51699	1.73596
	40	2.37018	1.5923	1.51836	1.73809
	40	2.37368	1.5939	1.51973	1.74022
	40	2.37719	1.5955	1.5211	1.74236
	40	2.3807	1.59711	1.52247	1.74449
	40	2.38421	1.59871	1.52384	1.74662
	40	2.38772	1.60031	1.52521	1.74875
	40	2.39123	1.60191	1.52658	1.75088
	40	2.39474	1.60352	1.52795	1.75301
	40	2.39825	1.60512	1.52932	1.75515
	40	2.40175	1.60672	1.53069	1.75728
	40	2.40526	1.60832	1.53206	1.75941
	40	2.40877	1.60992	1.53343	1.76154
	40	2.41228	1.61153	1.5348	1.76367
	40	2.41579	1.61313	1.53617	1.7658
	40	2.4193	1.61473	1.53754	1.76794
	40	2.42281	1.61633	1.53891	1.77007
	40	2.42632	1.61793	1.54028	1.7722
	40	2.42982	1.61953	1.54165	1.77433
	40	2.43333	1.62114	1.54302	1.77646
	40	2.43684	1.62274	1.54439	1.77859
	40	2.44035	1.62434	1.54576	1.78072
	40	2.44386	1.62594	1.54713	1.78286
	40	2.44737	1.62754	1.5485	1.78499
	40	2.45088	1.62914	1.54987	1.78712
	40	2.45439	1.63074	1.55124	1.78925
	40	2.45789	1.63235	1.55261	1.79138
	40	2.4614	1.63395	1.55398	1.79351
	40	2.46491	1.63555	1.55535	1.79564
	40	2.46842	1.63715	1.55672	1.79777
	40	2.47193	1.63875	1.55809	1.7999
	40	2.47544	1.64035	1.55946	1.80204
	40	2.47895	1.64195	1.56083	1.80417
	40	2.48246	1.64355	1.5622	1.8063
	40	2.48596	1.64515	1.56357	1.80843
	40	2.48947	1.64675	1.56494	1.81056
	40	2.49298	1.64836	1.56631	1.81269
	40	2.49649	1.64996	1.56767	1.81482
	40	2.5	1.65156	1.56904	1.81695

## Sheet: Figure4
Figure4 a-d (discovery sample)
	genetic comparison	Direct Aβ to TauEC (DAE) Point Estim	DAE_low	DAE_upp	Direct TauEC to TauMeta (DEM) Point Estim	DEM_low	DEM_upp	Direct Aβ to TauMeta (DAM) Point Estim	DAM_low	DAM_upp	Mediation Aβ to TauMeta (MAM) Point Estim	MAM_low	MAM_upp	Total Aβ to TauMeta (TAM) Point Estim	TAM_low	TAM_upp
	APOE4(1)-APOE4(0)	0.000137957	-0.0006589	0.000850045	0.0314791	-0.109482	0.203826	-1.82472e-05	-3.85587e-05	5.53759e-06	0.00015025	-0.000479571	0.000805043	0.000132003	-0.000500156	0.000800428
	APOE4(2)-APOE4(0)	0.00230672	-2.54931e-05	0.00452574	0.375353	0.128594	0.534676	-2.384e-05	-5.03772e-05	7.2349e-06	0.00307302	0.000335595	0.00586746	0.00304918	0.000314685	0.00583817
	APOE4(2)-APOE4(1)	0.00216876	-0.000160486	0.00445585	0.343874	0.0792775	0.502715	-5.59286e-06	-1.18185e-05	1.6973e-06	0.00292277	0.00018768	0.00570059	0.00291717	0.000184077	0.00569952
	TREM2(1)-TREM2(0)	0.000153283	1.50361e-05	0.00028685	0.314475	0.00395062	0.582553	-0.000640107	-0.00135264	0.000194258	0.000766227	9.3325e-05	0.00134797	0.00012612	-0.000533927	0.000966415
	Female-Male	0.000803847	7.75263e-05	0.00154828	-0.0351438	-0.190734	0.0943622	-1.86304e-05	-3.93685e-05	5.65389e-06	0.000519373	-0.000175424	0.00111956	0.000500743	-0.00018196	0.0010977
Figure4 e-h (replication sample)
	genetic comparison	Direct Aβ to TauEC (DAE) Point Estim	DAE_low	DAE_upp	Direct TauEC to TauMeta (DEM) Point Estim	DEM_low	DEM_upp	Mediation Aβ to TauMeta (MAM) Point Estim	MAM_low	MAM_upp	Total Aβ to TauMeta (TAM) Point Estim	TAM_low	TAM_upp
	APOE4(1)-APOE4(0)	0.000723121	-0.000595535	0.00349032	-0.0598384	-0.145374	0.15494	0.000128072	-0.000596123	0.00173078	0.000128072	-0.000596123	0.00173078
	APOE4(2)-APOE4(0)	0.00344639	-4.41021e-05	0.00955853	0.163862	-0.150067	0.606484	0.00263713	-0.00035292	0.0115964	0.00263713	-0.00035292	0.0115964
	APOE4(2)-APOE4(1)	0.00272327	-0.000755459	0.00817369	0.223701	-0.0996365	0.687141	0.00250905	-0.000453232	0.0111721	0.00250905	-0.000453232	0.0111721
	Female-Male	0.00120767	3.91713e-06	0.0035346	0.026482	-0.0497522	0.187291	0.000616037	-5.45835e-05	0.00205528	0.000616037	-5.45835e-05	0.00205528

## Sheet: Supp Figure1
Supp Fig1 a-e (discovery sample)
	Aβ	TauEC_APOE0	TauEC_APOE0_lower	TauEC_APOE0_upper	TauEC_APOE1	TauEC_APOE1_lower	TauEC_APOE1_upper	TauEC_APOE2	TauEC_APOE2_lower	TauEC_APOE2_upper	TauEC_male	TauEC_male_lower	TauEC_male_upper	TauEC_female	TauEC_female_lower	TauEC_female_upper
	0	1.08638	1.06809	1.10762	1.10325	1.07079	1.14229	1.03906	0.89454	1.18398	1.09349	1.06904	1.12412	1.08643	1.06353	1.10938
	0.501253	1.0873	1.06919	1.10841	1.10424	1.07209	1.1431	1.04114	0.897444	1.1849	1.09424	1.07002	1.12449	1.08758	1.0648	1.11033
	1.00251	1.08822	1.07017	1.1091	1.10523	1.07339	1.14386	1.04322	0.900349	1.18581	1.09499	1.07098	1.12486	1.08873	1.06606	1.1112
	1.50376	1.08913	1.07119	1.10963	1.10623	1.0747	1.14461	1.0453	0.903328	1.18671	1.09574	1.07187	1.12528	1.08988	1.06734	1.11204
	2.00501	1.09005	1.07226	1.11029	1.10722	1.07596	1.14543	1.04739	0.906647	1.18779	1.09649	1.07286	1.12592	1.09103	1.06862	1.113
	2.50627	1.09097	1.07326	1.11106	1.10821	1.07706	1.14624	1.04947	0.909973	1.18899	1.09724	1.07382	1.12655	1.09218	1.0699	1.11417
	3.00752	1.09189	1.07425	1.11171	1.1092	1.07815	1.14687	1.05155	0.9133	1.19014	1.09799	1.07467	1.12719	1.09333	1.07119	1.11514
	3.50877	1.0928	1.0751	1.11245	1.11019	1.07924	1.14773	1.05363	0.916627	1.19103	1.09874	1.07574	1.12765	1.09449	1.07263	1.11611
	4.01003	1.09372	1.07612	1.11327	1.11119	1.08032	1.14861	1.05571	0.919832	1.19213	1.0995	1.0765	1.12811	1.09564	1.07407	1.11708
	4.51128	1.09463	1.07725	1.11391	1.11218	1.08141	1.14949	1.05779	0.922718	1.19379	1.10025	1.07726	1.12857	1.0968	1.07551	1.11805
	5.01253	1.09555	1.0783	1.11453	1.11317	1.0825	1.15032	1.05987	0.925625	1.19501	1.10101	1.07801	1.12903	1.09795	1.07681	1.11902
	5.51378	1.09647	1.07946	1.11539	1.11416	1.08359	1.15114	1.06196	0.928802	1.19679	1.10176	1.07877	1.12961	1.09911	1.07809	1.12003
	6.01504	1.09738	1.08054	1.11624	1.11515	1.08468	1.15183	1.06404	0.93198	1.19791	1.10252	1.07955	1.13009	1.10027	1.07939	1.12104
	6.51629	1.0983	1.08177	1.1171	1.11614	1.08576	1.15245	1.06612	0.935169	1.19867	1.10328	1.0804	1.13056	1.10143	1.08078	1.12205
	7.01754	1.09921	1.08256	1.11795	1.11713	1.08685	1.15322	1.0682	0.938366	1.19981	1.10404	1.08126	1.13103	1.10259	1.08211	1.12323
	7.5188	1.10013	1.08359	1.1188	1.11812	1.08804	1.15409	1.07028	0.941951	1.20101	1.1048	1.08211	1.1315	1.10375	1.08332	1.12455
	8.02005	1.10104	1.08477	1.11977	1.11911	1.08925	1.15496	1.07236	0.945562	1.20193	1.10555	1.08296	1.13208	1.10491	1.08479	1.12565
	8.5213	1.10196	1.08595	1.12056	1.1201	1.09047	1.15583	1.07444	0.949174	1.20295	1.10632	1.08381	1.13266	1.10607	1.08626	1.12659
	9.02256	1.10287	1.08684	1.12137	1.12109	1.09168	1.1567	1.07651	0.952785	1.2046	1.10708	1.08467	1.13317	1.10723	1.08773	1.12764
	9.52381	1.10378	1.08775	1.12231	1.12208	1.0929	1.15756	1.07859	0.9564	1.20582	1.10784	1.08559	1.13386	1.1084	1.0891	1.12877
	10.0251	1.1047	1.0889	1.12318	1.12307	1.09411	1.15812	1.08067	0.959889	1.20696	1.1086	1.08661	1.13454	1.10956	1.09033	1.12991
	10.5263	1.10561	1.09006	1.12393	1.12406	1.09532	1.15881	1.08275	0.963221	1.20809	1.10936	1.08755	1.13504	1.11073	1.09148	1.13091
	11.0276	1.10652	1.09116	1.12478	1.12505	1.09654	1.15972	1.08483	0.966553	1.20922	1.11013	1.0886	1.13554	1.1119	1.0927	1.13192
	11.5288	1.10744	1.09205	1.12562	1.12604	1.09775	1.16036	1.08691	0.969885	1.21035	1.11089	1.0896	1.13604	1.11307	1.09387	1.13306
	12.0301	1.10835	1.09292	1.12633	1.12702	1.09897	1.16092	1.08899	0.973216	1.21148	1.11166	1.09054	1.13654	1.11424	1.09505	1.13426
	12.5313	1.10926	1.09374	1.12719	1.12801	1.10018	1.16149	1.09106	0.976548	1.21261	1.11243	1.09148	1.13704	1.11541	1.09623	1.13545
	13.0326	1.11017	1.09473	1.12794	1.129	1.10139	1.16218	1.09314	0.979881	1.21374	1.11319	1.09242	1.13754	1.11658	1.09741	1.13653
	13.5338	1.11109	1.09579	1.12863	1.12999	1.10261	1.16301	1.09522	0.983215	1.21487	1.11396	1.09337	1.13809	1.11775	1.09867	1.13765
	14.0351	1.112	1.09675	1.12933	1.13098	1.10382	1.16384	1.0973	0.986475	1.21599	1.11473	1.09434	1.13863	1.11892	1.09992	1.1388
	14.5363	1.11291	1.09763	1.13026	1.13196	1.10503	1.16467	1.09937	0.98973	1.21712	1.1155	1.09525	1.13929	1.1201	1.10108	1.13996
	15.0376	1.11382	1.09851	1.13119	1.13295	1.10624	1.16535	1.10145	0.992984	1.21825	1.11627	1.09619	1.14	1.12127	1.10238	1.1411
	15.5388	1.11473	1.0994	1.13223	1.13394	1.10746	1.16603	1.10353	0.996238	1.21938	1.11704	1.09699	1.14061	1.12245	1.10388	1.14226
	16.0401	1.11564	1.10041	1.13307	1.13492	1.10867	1.16671	1.1056	0.999115	1.2205	1.11781	1.09772	1.14116	1.12363	1.1052	1.14342
	16.5414	1.11655	1.10121	1.134	1.13591	1.10988	1.16739	1.10768	1.00194	1.22163	1.11859	1.09845	1.14186	1.12481	1.10651	1.14432
	17.0426	1.11746	1.10203	1.13493	1.13689	1.11097	1.16807	1.10975	1.0051	1.22276	1.11936	1.09918	1.14263	1.12599	1.10783	1.14546
	17.5439	1.11837	1.10291	1.13586	1.13788	1.112	1.16874	1.11183	1.00851	1.22389	1.12014	1.09991	1.14322	1.12717	1.10912	1.1466
	18.0451	1.11928	1.1039	1.13674	1.13886	1.11303	1.16942	1.11391	1.01194	1.22501	1.12091	1.10066	1.14392	1.12835	1.11046	1.14778
	18.5464	1.12019	1.10467	1.13773	1.13985	1.11413	1.17011	1.11598	1.01457	1.22614	1.12169	1.1016	1.14461	1.12953	1.11199	1.14897
	19.0476	1.1211	1.10555	1.13866	1.14084	1.11537	1.17086	1.11806	1.01756	1.22726	1.12247	1.1025	1.14531	1.13072	1.11341	1.15015
	19.5489	1.12201	1.10643	1.13962	1.14182	1.11662	1.1716	1.12013	1.02056	1.22839	1.12325	1.10312	1.14601	1.1319	1.1147	1.15134
	20.0501	1.12292	1.10731	1.14051	1.1428	1.11786	1.17235	1.12221	1.02292	1.22952	1.12402	1.10414	1.14681	1.13309	1.11598	1.15252
	20.5514	1.12383	1.1083	1.14147	1.14379	1.11911	1.17309	1.12428	1.02528	1.23064	1.1248	1.10521	1.14742	1.13428	1.11711	1.15371
	21.0526	1.12474	1.10918	1.14244	1.14477	1.12036	1.17383	1.12635	1.02764	1.23195	1.12559	1.10628	1.14819	1.13546	1.11842	1.1549
	21.5539	1.12565	1.11012	1.14333	1.14576	1.1216	1.17458	1.12843	1.03073	1.23359	1.12637	1.10712	1.14895	1.13665	1.11966	1.15608
	22.0551	1.12655	1.11107	1.14434	1.14674	1.12284	1.17532	1.1305	1.03391	1.23523	1.12715	1.10791	1.14953	1.13784	1.12098	1.15714
	22.5564	1.12746	1.11205	1.14516	1.14772	1.12386	1.17606	1.13257	1.03685	1.23627	1.12793	1.10878	1.15024	1.13904	1.1223	1.1581
	23.0576	1.12837	1.11299	1.14607	1.14871	1.12485	1.1768	1.13465	1.03938	1.2379	1.12872	1.10967	1.15095	1.14023	1.12333	1.15934
	23.5589	1.12928	1.11379	1.14699	1.14969	1.12601	1.17774	1.13672	1.04192	1.2395	1.1295	1.11054	1.15166	1.14142	1.12461	1.16063
	24.0602	1.13018	1.11452	1.14792	1.15067	1.12699	1.17869	1.13879	1.04446	1.24131	1.13029	1.11149	1.15237	1.14262	1.12568	1.16181
	24.5614	1.13109	1.1155	1.14897	1.15165	1.12818	1.17978	1.14087	1.04699	1.24248	1.13108	1.11244	1.15307	1.14382	1.12669	1.16296
	25.0627	1.132	1.1162	1.14992	1.15264	1.12923	1.18059	1.14294	1.04982	1.24314	1.13187	1.1134	1.15378	1.14501	1.12763	1.1641
	25.5639	1.1329	1.11705	1.15081	1.15362	1.13018	1.1815	1.14501	1.05313	1.24434	1.13266	1.11436	1.1545	1.14621	1.12859	1.16539
	26.0652	1.13381	1.1179	1.15185	1.1546	1.13124	1.1822	1.14708	1.05643	1.24558	1.13345	1.11496	1.15522	1.14741	1.12973	1.16669
	26.5664	1.13472	1.11875	1.1528	1.15558	1.13219	1.18294	1.14916	1.05974	1.24707	1.13424	1.11588	1.15594	1.14861	1.13064	1.16798
	27.0677	1.13562	1.11961	1.15374	1.15656	1.13314	1.18365	1.15123	1.06305	1.24856	1.13503	1.11694	1.1568	1.14982	1.13156	1.16918
	27.5689	1.13653	1.12049	1.15456	1.15754	1.13419	1.18437	1.1533	1.06635	1.25003	1.13582	1.11774	1.15765	1.15102	1.1329	1.17037
	28.0702	1.13743	1.12138	1.1556	1.15853	1.13541	1.18508	1.15537	1.06966	1.25133	1.13662	1.11853	1.15851	1.15223	1.1343	1.17157
	28.5714	1.13834	1.12226	1.15637	1.15951	1.1367	1.18579	1.15744	1.07222	1.25287	1.13741	1.11949	1.15936	1.15343	1.13539	1.17283
	29.0727	1.13924	1.12308	1.15753	1.16049	1.13796	1.18649	1.15951	1.07471	1.25415	1.13821	1.12021	1.16008	1.15464	1.13655	1.17421
	29.5739	1.14015	1.12386	1.15847	1.16147	1.13904	1.1872	1.16158	1.0772	1.25511	1.13901	1.12088	1.16096	1.15585	1.13782	1.1756
	30.0752	1.14105	1.12472	1.15914	1.16245	1.14034	1.18791	1.16365	1.07969	1.25594	1.1398	1.12155	1.16193	1.15706	1.13894	1.17684
	30.5764	1.14195	1.12564	1.1601	1.16343	1.14167	1.18893	1.16572	1.08218	1.25677	1.1406	1.12223	1.16281	1.15827	1.13999	1.17828
	31.0777	1.14286	1.12656	1.16113	1.16441	1.143	1.18999	1.16779	1.08491	1.25761	1.1414	1.12299	1.16358	1.15948	1.14104	1.17971
	31.5789	1.14376	1.12748	1.16226	1.16538	1.14403	1.19101	1.16986	1.08797	1.25875	1.1422	1.12378	1.16427	1.1607	1.14209	1.18103
	32.0802	1.14466	1.12821	1.16321	1.16636	1.14476	1.19212	1.17193	1.09104	1.25995	1.14301	1.12473	1.16495	1.16191	1.14314	1.18221
	32.5815	1.14557	1.12897	1.16416	1.16734	1.14572	1.1928	1.174	1.0941	1.26115	1.14381	1.12569	1.16563	1.16313	1.14419	1.18363
	33.0827	1.14647	1.12981	1.16532	1.16832	1.14688	1.19347	1.17607	1.09717	1.26261	1.14461	1.12634	1.16631	1.16434	1.14524	1.18505
	33.584	1.14737	1.13066	1.1664	1.1693	1.14803	1.1942	1.17814	1.10023	1.26369	1.14542	1.12701	1.1671	1.16556	1.14641	1.18621
	34.0852	1.14828	1.1315	1.16735	1.17028	1.14922	1.1953	1.18021	1.10334	1.26476	1.14622	1.12787	1.16791	1.16678	1.14763	1.18711
	34.5865	1.14918	1.13235	1.16831	1.17126	1.15034	1.19619	1.18227	1.10674	1.2658	1.14703	1.12852	1.16874	1.16801	1.14877	1.188
	35.0877	1.15008	1.1332	1.16922	1.17223	1.15127	1.19712	1.18434	1.11033	1.26718	1.14784	1.12935	1.16957	1.16923	1.14983	1.18935
	35.589	1.15098	1.13403	1.17007	1.17321	1.1522	1.19785	1.18641	1.11378	1.26909	1.14865	1.13007	1.17042	1.17045	1.15093	1.19086
	36.0902	1.15188	1.13489	1.17092	1.17419	1.15303	1.19858	1.18848	1.11579	1.2696	1.14946	1.13074	1.17118	1.17168	1.15189	1.19233
	36.5915	1.15278	1.13575	1.17177	1.17516	1.15397	1.19927	1.19055	1.11858	1.27131	1.15027	1.13167	1.17188	1.1729	1.15282	1.19357
	37.0927	1.15369	1.1366	1.1728	1.17614	1.15491	1.20023	1.19261	1.12165	1.27243	1.15108	1.13236	1.17263	1.17413	1.15381	1.19469
	37.594	1.15459	1.13737	1.17384	1.17712	1.15584	1.20119	1.19468	1.12448	1.27343	1.1519	1.13306	1.17346	1.17536	1.15503	1.19587
	38.0952	1.15549	1.13828	1.17488	1.17809	1.15677	1.20216	1.19675	1.12717	1.27479	1.15271	1.13375	1.17447	1.17659	1.15597	1.19705
	38.5965	1.15639	1.13909	1.17591	1.17907	1.15771	1.20312	1.19881	1.13035	1.27671	1.15353	1.13444	1.17537	1.17783	1.15697	1.19824
	39.0977	1.15729	1.13977	1.17686	1.18005	1.15876	1.20402	1.20088	1.13298	1.27797	1.15434	1.13514	1.17621	1.17906	1.15827	1.19934
	39.599	1.15819	1.14045	1.17781	1.18102	1.15968	1.20462	1.20295	1.13629	1.27991	1.15516	1.13594	1.17704	1.18029	1.15957	1.20061
	40.1003	1.15909	1.1413	1.17876	1.182	1.16061	1.20526	1.20501	1.13947	1.28185	1.15598	1.13697	1.17783	1.18153	1.16087	1.20187
	40.6015	1.15999	1.14213	1.17995	1.18297	1.16154	1.20602	1.20708	1.14171	1.28379	1.1568	1.13758	1.17868	1.18277	1.16218	1.20304
	41.1028	1.16089	1.14285	1.18089	1.18395	1.16246	1.20665	1.20914	1.14404	1.28573	1.15762	1.13817	1.17942	1.18401	1.16326	1.20422
	41.604	1.16178	1.14365	1.18183	1.18492	1.16338	1.20738	1.21121	1.14731	1.28767	1.15844	1.13885	1.18015	1.18525	1.16428	1.20566
	42.1053	1.16268	1.14439	1.18292	1.1859	1.16431	1.20842	1.21327	1.15031	1.2896	1.15927	1.13945	1.18111	1.18649	1.16551	1.20727
	42.6065	1.16358	1.14513	1.18402	1.18687	1.16523	1.20943	1.21534	1.15273	1.29154	1.16009	1.14013	1.1819	1.18773	1.16681	1.20842
	43.1078	1.16448	1.1458	1.18506	1.18784	1.16616	1.21052	1.2174	1.15518	1.29308	1.16092	1.1408	1.18278	1.18898	1.16787	1.20971
	43.609	1.16538	1.14637	1.18588	1.18882	1.16729	1.21158	1.21947	1.15704	1.29411	1.16175	1.14144	1.18357	1.19022	1.16886	1.21086
	44.1103	1.16628	1.14699	1.18698	1.18979	1.16823	1.21262	1.22153	1.15999	1.29515	1.16257	1.14212	1.18415	1.19147	1.16976	1.21201
	44.6115	1.16717	1.14758	1.18808	1.19076	1.16935	1.21333	1.2236	1.16207	1.29691	1.1634	1.14282	1.18505	1.19272	1.17083	1.21331
	45.1128	1.16807	1.14816	1.18908	1.19174	1.17046	1.2144	1.22566	1.16419	1.29902	1.16423	1.14352	1.18595	1.19397	1.17182	1.21446
	45.614	1.16897	1.14875	1.19026	1.19271	1.1714	1.21547	1.22772	1.16631	1.30111	1.16506	1.14422	1.18684	1.19522	1.17282	1.21561
	46.1153	1.16986	1.14941	1.19139	1.19368	1.17213	1.21628	1.22979	1.16817	1.3032	1.1659	1.14493	1.1876	1.19647	1.17393	1.21675
	46.6165	1.17076	1.15011	1.19238	1.19465	1.17294	1.21707	1.23185	1.17012	1.30507	1.16673	1.14563	1.18836	1.19773	1.17517	1.21799
	47.1178	1.17166	1.15081	1.19334	1.19563	1.17381	1.21803	1.23391	1.17233	1.30738	1.16757	1.14633	1.18911	1.19898	1.17642	1.21937
	47.619	1.17255	1.15152	1.19453	1.1966	1.17468	1.21909	1.23597	1.17522	1.30953	1.1684	1.14704	1.18987	1.20024	1.17767	1.22074
	48.1203	1.17345	1.15222	1.19568	1.19757	1.17576	1.22015	1.23804	1.17854	1.31138	1.16924	1.14776	1.19062	1.2015	1.17893	1.22211
	48.6216	1.17434	1.15292	1.19672	1.19854	1.17655	1.221	1.2401	1.18176	1.31288	1.17008	1.14847	1.19137	1.20276	1.18019	1.22349
	49.1228	1.17524	1.15362	1.19776	1.19951	1.17734	1.22181	1.24216	1.18437	1.31449	1.17092	1.14928	1.19212	1.20402	1.18145	1.22478
	49.6241	1.17614	1.15437	1.19882	1.20048	1.17815	1.2229	1.24422	1.18693	1.31652	1.17176	1.15012	1.19308	1.20529	1.18246	1.22602
	50.1253	1.17703	1.15519	1.19997	1.20145	1.17914	1.22405	1.24628	1.18922	1.31794	1.1726	1.15096	1.19408	1.20655	1.18344	1.22761
	50.6266	1.17792	1.15601	1.20112	1.20242	1.18023	1.22519	1.24835	1.19157	1.32018	1.17344	1.1518	1.19493	1.20782	1.18476	1.22898
	51.1278	1.17882	1.15666	1.20226	1.20339	1.18132	1.22634	1.25041	1.19292	1.32171	1.17429	1.15252	1.19575	1.20909	1.18587	1.23035
	51.6291	1.17971	1.15742	1.20341	1.20436	1.18233	1.22748	1.25247	1.19429	1.32322	1.17513	1.15332	1.19655	1.21036	1.18685	1.23172
	52.1303	1.18061	1.15818	1.20465	1.20533	1.18332	1.22862	1.25453	1.19591	1.32475	1.17598	1.15419	1.19736	1.21163	1.18783	1.23292
	52.6316	1.1815	1.15893	1.20577	1.2063	1.18407	1.22975	1.25659	1.19813	1.32644	1.17683	1.15506	1.19816	1.2129	1.1888	1.23414
	53.1328	1.18239	1.15971	1.20687	1.20727	1.18483	1.23082	1.25865	1.20027	1.32857	1.17768	1.15594	1.19908	1.21417	1.18978	1.2356
	53.6341	1.18329	1.16047	1.20799	1.20824	1.1856	1.23188	1.26071	1.2022	1.33123	1.17853	1.15668	1.20008	1.21545	1.19076	1.23706
	54.1353	1.18418	1.16112	1.20914	1.20921	1.18648	1.23285	1.26277	1.20375	1.33351	1.17938	1.15767	1.20108	1.21673	1.19175	1.23852
	54.6366	1.18507	1.16167	1.21028	1.21018	1.18751	1.23401	1.26483	1.2053	1.33617	1.18023	1.15828	1.20209	1.21801	1.19274	1.23993
	55.1378	1.18597	1.16236	1.21142	1.21115	1.18852	1.23507	1.26689	1.20686	1.33879	1.18109	1.15894	1.20309	1.21929	1.19372	1.2413
	55.6391	1.18686	1.16306	1.21251	1.21212	1.18934	1.23608	1.26895	1.20843	1.34151	1.18194	1.15967	1.20406	1.22057	1.19471	1.24282
	56.1404	1.18775	1.16376	1.21353	1.21308	1.19015	1.23719	1.27101	1.21034	1.34385	1.1828	1.1599	1.20485	1.22185	1.1957	1.2444
	56.6416	1.18864	1.16458	1.21464	1.21405	1.19103	1.23826	1.27306	1.21244	1.34578	1.18366	1.16043	1.20593	1.22313	1.19681	1.24578
	57.1429	1.18953	1.16541	1.21576	1.21502	1.19198	1.23926	1.27512	1.21492	1.34773	1.18452	1.16104	1.20677	1.22442	1.19801	1.24707
	57.6441	1.19043	1.16625	1.21691	1.21599	1.19298	1.23993	1.27718	1.21752	1.34967	1.18538	1.16185	1.20778	1.22571	1.19921	1.24861
	58.1454	1.19132	1.16709	1.21806	1.21695	1.1939	1.24075	1.27924	1.22011	1.35161	1.18624	1.16266	1.20895	1.227	1.20027	1.25015
	58.6466	1.19221	1.16777	1.2192	1.21792	1.19472	1.24184	1.2813	1.22232	1.35353	1.1871	1.16347	1.2101	1.22829	1.20128	1.25168
	59.1479	1.1931	1.16845	1.22031	1.21889	1.19562	1.24295	1.28335	1.22466	1.35526	1.18797	1.16407	1.21116	1.22958	1.20236	1.25296
	59.6491	1.19399	1.16912	1.22131	1.21985	1.19653	1.24387	1.28541	1.22621	1.35636	1.18883	1.16468	1.21208	1.23088	1.2035	1.2546
	60.1504	1.19488	1.16979	1.22235	1.22082	1.19745	1.24494	1.28747	1.22783	1.35842	1.1897	1.16537	1.213	1.23217	1.20479	1.25577
	60.6516	1.19577	1.17046	1.22331	1.22178	1.19817	1.24591	1.28953	1.2298	1.36051	1.19057	1.16615	1.21392	1.23347	1.20592	1.25728
	61.1529	1.19666	1.17114	1.22434	1.22275	1.19889	1.24682	1.29158	1.23223	1.36259	1.19144	1.16694	1.21484	1.23477	1.20699	1.25873
	61.6541	1.19755	1.17189	1.22554	1.22372	1.19965	1.24811	1.29364	1.23387	1.36468	1.19231	1.16768	1.21587	1.23607	1.20808	1.26041
	62.1554	1.19844	1.1725	1.22674	1.22468	1.20056	1.2492	1.29569	1.23637	1.36707	1.19318	1.16839	1.21692	1.23737	1.20923	1.26202
	62.6566	1.19933	1.17316	1.22782	1.22565	1.20133	1.25027	1.29775	1.23862	1.36902	1.19405	1.16909	1.21797	1.23867	1.21043	1.26336
	63.1579	1.20022	1.17383	1.22901	1.22661	1.20228	1.25157	1.29981	1.24052	1.37098	1.19493	1.16987	1.21893	1.23998	1.21154	1.26497
	63.6591	1.20111	1.17451	1.23018	1.22757	1.20323	1.2529	1.30186	1.24189	1.37306	1.1958	1.17069	1.21986	1.24129	1.21259	1.26636
	64.1604	1.20199	1.17521	1.2313	1.22854	1.20409	1.25404	1.30392	1.24357	1.37523	1.19668	1.17146	1.22079	1.2426	1.21364	1.26795
	64.6617	1.20288	1.176	1.23241	1.2295	1.20495	1.25514	1.30597	1.24528	1.37746	1.19756	1.17223	1.22182	1.24391	1.21469	1.26954
	65.1629	1.20377	1.17679	1.23353	1.23047	1.20579	1.25595	1.30803	1.24658	1.37933	1.19844	1.173	1.22287	1.24522	1.21574	1.27113
	65.6642	1.20466	1.17758	1.23464	1.23143	1.20667	1.25675	1.31008	1.2487	1.38141	1.19932	1.17378	1.22393	1.24653	1.21679	1.27269
	66.1654	1.20555	1.17837	1.23575	1.23239	1.20769	1.25787	1.31214	1.25047	1.3835	1.2002	1.17456	1.22498	1.24785	1.21784	1.27433
	66.6667	1.20643	1.17916	1.23686	1.23336	1.20864	1.25895	1.31419	1.2516	1.38559	1.20109	1.17537	1.22604	1.24916	1.21889	1.27578
	67.1679	1.20732	1.17985	1.23797	1.23432	1.20959	1.25985	1.31624	1.25274	1.38811	1.20197	1.17611	1.2271	1.25048	1.21996	1.27722
	67.6692	1.20821	1.18052	1.23903	1.23528	1.21054	1.26074	1.3183	1.25408	1.39049	1.20286	1.17688	1.22816	1.2518	1.22106	1.27867
	68.1704	1.20909	1.18111	1.24007	1.23624	1.21144	1.26156	1.32035	1.25508	1.39328	1.20375	1.17765	1.22922	1.25312	1.22216	1.2801
	68.6717	1.20998	1.18171	1.2411	1.23721	1.21206	1.26246	1.32241	1.2561	1.3951	1.20464	1.17843	1.23028	1.25445	1.22326	1.28153
	69.1729	1.21087	1.1823	1.24214	1.23817	1.21269	1.26351	1.32446	1.25771	1.39671	1.20553	1.1792	1.23144	1.25577	1.22436	1.28296
	69.6742	1.21175	1.18289	1.24331	1.23913	1.21351	1.26456	1.32651	1.25932	1.39855	1.20642	1.17998	1.23265	1.2571	1.22546	1.28439
	70.1754	1.21264	1.18349	1.24449	1.24009	1.21441	1.26577	1.32856	1.26041	1.40029	1.20731	1.18076	1.23386	1.25843	1.22657	1.28588
	70.6767	1.21352	1.18408	1.24566	1.24105	1.21536	1.26708	1.33062	1.26149	1.40293	1.20821	1.18141	1.23496	1.25976	1.22768	1.2875
	71.1779	1.21441	1.18467	1.24683	1.24201	1.21611	1.26837	1.33267	1.26259	1.40631	1.2091	1.18206	1.23602	1.26109	1.22879	1.28911
	71.6792	1.21529	1.18532	1.24796	1.24297	1.21679	1.26943	1.33472	1.26397	1.40802	1.21	1.18298	1.23709	1.26242	1.22991	1.29073
	72.1805	1.21618	1.18601	1.24897	1.24393	1.21739	1.27036	1.33677	1.26582	1.4103	1.2109	1.1838	1.23816	1.26376	1.23103	1.29236
	72.6817	1.21706	1.18671	1.24999	1.24489	1.21807	1.27152	1.33882	1.26768	1.41307	1.2118	1.1843	1.23922	1.26509	1.23206	1.29397
	73.183	1.21795	1.1874	1.25101	1.24585	1.21874	1.27251	1.34088	1.26957	1.41606	1.2127	1.18483	1.24029	1.26643	1.23326	1.2955
	73.6842	1.21883	1.1881	1.25203	1.24681	1.21941	1.27362	1.34293	1.27068	1.41842	1.2136	1.18567	1.24135	1.26777	1.2344	1.29704
	74.1855	1.21971	1.18882	1.25317	1.24777	1.22008	1.27482	1.34498	1.27171	1.42077	1.21451	1.18652	1.24241	1.26911	1.2356	1.29858
	74.6867	1.2206	1.18962	1.25435	1.24873	1.22076	1.27605	1.34703	1.27268	1.42339	1.21541	1.18736	1.24347	1.27046	1.23657	1.30012
	75.188	1.22148	1.19041	1.25554	1.24969	1.22143	1.27728	1.34908	1.27364	1.4256	1.21632	1.18828	1.24453	1.2718	1.23758	1.30167
	75.6892	1.22236	1.19114	1.25673	1.25065	1.22221	1.27834	1.35113	1.2746	1.42806	1.21723	1.18926	1.24559	1.27315	1.23866	1.30341
	76.1905	1.22325	1.19177	1.25792	1.25161	1.22308	1.27938	1.35318	1.27557	1.43102	1.21814	1.19025	1.24665	1.2745	1.23965	1.3052
	76.6917	1.22413	1.19241	1.25911	1.25257	1.22379	1.28043	1.35523	1.27655	1.43389	1.21905	1.19105	1.24771	1.27585	1.24064	1.307
	77.193	1.22501	1.19304	1.2603	1.25352	1.22461	1.2816	1.35728	1.27754	1.43653	1.21996	1.19185	1.24878	1.2772	1.24162	1.30876
	77.6942	1.22589	1.19367	1.26142	1.25448	1.22544	1.28276	1.35933	1.27853	1.43916	1.22087	1.19265	1.24984	1.27855	1.24261	1.31043
	78.1955	1.22677	1.19434	1.26254	1.25544	1.22626	1.28393	1.36138	1.28011	1.4418	1.22179	1.19346	1.2509	1.27991	1.2437	1.31209
	78.6967	1.22766	1.19504	1.26367	1.2564	1.22704	1.28502	1.36342	1.28083	1.44443	1.2227	1.19426	1.25196	1.28126	1.24461	1.31375
	79.198	1.22854	1.19573	1.26484	1.25735	1.22772	1.28614	1.36547	1.28268	1.44706	1.22362	1.19506	1.25302	1.28262	1.24558	1.31538
	79.6992	1.22942	1.19642	1.26601	1.25831	1.22851	1.2873	1.36752	1.28459	1.44967	1.22454	1.19584	1.25408	1.28398	1.24657	1.31672
	80.2005	1.2303	1.19711	1.26726	1.25927	1.2293	1.28846	1.36957	1.28651	1.45222	1.22546	1.19667	1.25515	1.28534	1.24756	1.31844
	80.7018	1.23118	1.1978	1.26852	1.26022	1.23	1.28963	1.37162	1.28843	1.45491	1.22638	1.19731	1.25625	1.28671	1.24864	1.31995
	81.203	1.23206	1.1985	1.26979	1.26118	1.2307	1.29079	1.37367	1.28988	1.45799	1.22731	1.19805	1.25737	1.28807	1.24992	1.32146
	81.7043	1.23294	1.19916	1.27091	1.26214	1.2314	1.29195	1.37571	1.29109	1.46084	1.22823	1.1988	1.25846	1.28944	1.25121	1.32297
	82.2055	1.23382	1.19983	1.27202	1.26309	1.2322	1.29312	1.37776	1.29231	1.46366	1.22916	1.1994	1.25946	1.29081	1.2525	1.32451
	82.7068	1.2347	1.20049	1.27312	1.26405	1.23298	1.29428	1.37981	1.29334	1.46597	1.23009	1.19994	1.26052	1.29218	1.2538	1.326
	83.208	1.23558	1.20116	1.27422	1.265	1.23369	1.29544	1.38185	1.29423	1.46815	1.23102	1.20048	1.26156	1.29355	1.2551	1.32752
	83.7093	1.23646	1.20182	1.27535	1.26596	1.23437	1.2966	1.3839	1.29516	1.47113	1.23195	1.20104	1.26267	1.29493	1.2564	1.32905
	84.2105	1.23734	1.20249	1.27651	1.26691	1.23492	1.29776	1.38595	1.2967	1.47408	1.23288	1.20167	1.26388	1.2963	1.25764	1.33067
	84.7118	1.23822	1.20315	1.27768	1.26787	1.23558	1.29886	1.38799	1.29832	1.47633	1.23381	1.2023	1.26509	1.29768	1.25871	1.33246
	85.213	1.2391	1.20381	1.27884	1.26882	1.23628	1.29993	1.39004	1.29979	1.47926	1.23475	1.20302	1.26612	1.29906	1.25964	1.33425
	85.7143	1.23998	1.20448	1.28	1.26978	1.23697	1.301	1.39208	1.30115	1.48219	1.23568	1.20385	1.2671	1.30044	1.26054	1.33605
	86.2155	1.24085	1.20514	1.28117	1.27073	1.23767	1.30206	1.39413	1.30225	1.48512	1.23662	1.20454	1.26836	1.30182	1.26144	1.33785
	86.7168	1.24173	1.2058	1.28233	1.27168	1.23836	1.30313	1.39617	1.30336	1.48805	1.23756	1.20541	1.26962	1.30321	1.26233	1.33965
	87.218	1.24261	1.20646	1.28349	1.27264	1.23906	1.30419	1.39822	1.30446	1.49097	1.2385	1.20628	1.27076	1.3046	1.26323	1.34146
	87.7193	1.24349	1.20712	1.28465	1.27359	1.23975	1.30526	1.40026	1.30559	1.49389	1.23944	1.20716	1.27189	1.30598	1.26412	1.34327
	88.2206	1.24436	1.20778	1.28581	1.27454	1.24044	1.30632	1.40231	1.30667	1.49651	1.24039	1.20804	1.27302	1.30737	1.26515	1.34481
	88.7218	1.24524	1.20844	1.28697	1.2755	1.24114	1.30742	1.40435	1.30779	1.49909	1.24133	1.20858	1.27414	1.30876	1.26634	1.34629
	89.2231	1.24612	1.2091	1.28813	1.27645	1.24183	1.30874	1.4064	1.30916	1.50165	1.24228	1.20913	1.27528	1.31016	1.26753	1.34778
	89.7243	1.24699	1.20976	1.28929	1.2774	1.24253	1.31006	1.40844	1.31019	1.50422	1.24322	1.20968	1.27642	1.31155	1.26874	1.34926
	90.2256	1.24787	1.21042	1.29045	1.27835	1.24323	1.31137	1.41048	1.31122	1.50696	1.24417	1.21023	1.27756	1.31295	1.26985	1.35074
	90.7268	1.24875	1.21108	1.29161	1.2793	1.24392	1.31248	1.41253	1.31225	1.51008	1.24512	1.21078	1.27874	1.31435	1.27113	1.35222
	91.2281	1.24962	1.21174	1.29277	1.28026	1.24461	1.31358	1.41457	1.31328	1.5132	1.24608	1.21133	1.27999	1.31575	1.27234	1.35371
	91.7293	1.2505	1.21241	1.29392	1.28121	1.2453	1.31468	1.41661	1.31438	1.5162	1.24703	1.21211	1.28124	1.31715	1.27355	1.35547
	92.2306	1.25137	1.21307	1.29508	1.28216	1.24599	1.31579	1.41866	1.31548	1.51865	1.24798	1.21306	1.2825	1.31855	1.27475	1.35738
	92.7318	1.25225	1.21373	1.29619	1.28311	1.24668	1.31714	1.4207	1.31658	1.52189	1.24894	1.214	1.28355	1.31996	1.27597	1.3593
	93.2331	1.25312	1.21439	1.29731	1.28406	1.24737	1.31826	1.42274	1.31769	1.52523	1.2499	1.21479	1.28478	1.32137	1.27718	1.36116
	93.7343	1.254	1.21505	1.29842	1.28501	1.24801	1.31962	1.42478	1.31879	1.52856	1.25086	1.21547	1.28601	1.32278	1.27839	1.36291
	94.2356	1.25487	1.21571	1.29954	1.28596	1.24855	1.32081	1.42683	1.31989	1.53189	1.25182	1.21624	1.28725	1.32419	1.27959	1.36481
	94.7368	1.25575	1.21636	1.30066	1.28691	1.24906	1.32191	1.42887	1.32099	1.53481	1.25278	1.21688	1.28849	1.3256	1.28071	1.36671
	95.2381	1.25662	1.21702	1.30177	1.28786	1.24957	1.32301	1.43091	1.32209	1.53774	1.25374	1.21753	1.28973	1.32701	1.28183	1.36861
	95.7393	1.25749	1.21768	1.30288	1.28881	1.25035	1.32411	1.43295	1.32319	1.54066	1.25471	1.21818	1.29091	1.32843	1.28295	1.37051
	96.2406	1.25837	1.21834	1.304	1.28976	1.25113	1.32534	1.43499	1.32407	1.54358	1.25568	1.21882	1.29205	1.32985	1.28408	1.37232
	96.7419	1.25924	1.21896	1.30511	1.29071	1.25191	1.32663	1.43703	1.32454	1.5465	1.25664	1.21947	1.29314	1.33127	1.28521	1.37402
	97.2431	1.26011	1.21963	1.30622	1.29166	1.25269	1.32785	1.43907	1.32555	1.54942	1.25761	1.22013	1.29423	1.33269	1.28634	1.37594
	97.7444	1.26099	1.2203	1.30733	1.2926	1.2535	1.32901	1.44111	1.32655	1.55234	1.25858	1.22076	1.29532	1.33411	1.28748	1.37786
	98.2456	1.26186	1.22097	1.30845	1.29355	1.25427	1.33017	1.44315	1.32756	1.55529	1.25956	1.22141	1.2964	1.33554	1.28862	1.37979
	98.7469	1.26273	1.22163	1.30956	1.2945	1.25496	1.33132	1.44519	1.32858	1.55865	1.26053	1.22205	1.29752	1.33696	1.28976	1.38174
	99.2481	1.2636	1.22228	1.31067	1.29545	1.25565	1.33248	1.44723	1.3296	1.56201	1.26151	1.22269	1.29858	1.33839	1.2909	1.38372
	99.7494	1.26448	1.22294	1.31178	1.2964	1.25633	1.33363	1.44927	1.33061	1.56537	1.26248	1.22329	1.29968	1.33982	1.29205	1.38563
	100.251	1.26535	1.2236	1.31289	1.29734	1.25702	1.33478	1.45131	1.33163	1.56872	1.26346	1.22388	1.30079	1.34126	1.2932	1.38758
	100.752	1.26622	1.22426	1.314	1.29829	1.25771	1.33593	1.45335	1.33265	1.572	1.26444	1.22447	1.30197	1.34269	1.29435	1.38955
	101.253	1.26709	1.22492	1.31511	1.29924	1.25839	1.33708	1.45539	1.33368	1.57465	1.26542	1.22506	1.30315	1.34413	1.29541	1.39153
	101.754	1.26796	1.22557	1.31621	1.30018	1.25908	1.33823	1.45742	1.33471	1.57729	1.2664	1.22565	1.30425	1.34556	1.29634	1.39347
	102.256	1.26883	1.22623	1.31732	1.30113	1.25976	1.33938	1.45946	1.33574	1.57994	1.26739	1.22625	1.3054	1.347	1.29727	1.39528
	102.757	1.2697	1.22689	1.31845	1.30208	1.26045	1.34053	1.4615	1.33705	1.58257	1.26837	1.22686	1.30672	1.34844	1.2982	1.39709
	103.258	1.27057	1.22755	1.31962	1.30302	1.26113	1.34168	1.46354	1.33851	1.5852	1.26936	1.22748	1.30821	1.34989	1.29912	1.3989
	103.759	1.27144	1.22821	1.32078	1.30397	1.26182	1.34283	1.46558	1.33998	1.58783	1.27035	1.22809	1.30963	1.35133	1.30005	1.40072
	104.261	1.27231	1.2289	1.32195	1.30491	1.2625	1.34398	1.46761	1.34144	1.59046	1.27134	1.22871	1.31104	1.35278	1.30098	1.40254
	104.762	1.27318	1.22951	1.32312	1.30586	1.26318	1.34513	1.46965	1.3429	1.59307	1.27233	1.22932	1.31246	1.35422	1.3019	1.40452
	105.263	1.27405	1.23017	1.32429	1.3068	1.26387	1.34633	1.47169	1.34411	1.59598	1.27332	1.22994	1.31389	1.35567	1.30283	1.40651
	105.764	1.27492	1.23082	1.32546	1.30775	1.26455	1.34752	1.47372	1.34521	1.5989	1.27432	1.23056	1.31531	1.35713	1.30375	1.4085
	106.266	1.27579	1.23147	1.32662	1.30869	1.26523	1.3487	1.47576	1.34621	1.60183	1.27531	1.23121	1.31669	1.35858	1.30481	1.41017
	106.767	1.27666	1.23202	1.32779	1.30964	1.26591	1.34983	1.4778	1.34684	1.60482	1.27631	1.23193	1.31782	1.36004	1.30608	1.4118
	107.268	1.27753	1.23253	1.32895	1.31058	1.2666	1.35095	1.47983	1.34739	1.60818	1.27731	1.23272	1.31896	1.36149	1.30737	1.41347
	107.769	1.27839	1.23304	1.33012	1.31153	1.26728	1.35207	1.48187	1.34794	1.61152	1.27831	1.23355	1.3201	1.36295	1.30865	1.4153
	108.271	1.27926	1.23361	1.33128	1.31247	1.26796	1.3532	1.4839	1.34848	1.61486	1.27931	1.23423	1.32123	1.36441	1.30994	1.41701
	108.772	1.28013	1.23433	1.33245	1.31341	1.26864	1.3544	1.48594	1.34903	1.6182	1.28031	1.23487	1.32237	1.36587	1.31123	1.41886
	109.273	1.281	1.23505	1.33359	1.31436	1.26932	1.35572	1.48797	1.34989	1.62154	1.28132	1.23553	1.32351	1.36734	1.31231	1.42055
	109.774	1.28186	1.23577	1.33464	1.3153	1.27	1.35705	1.49001	1.35088	1.62488	1.28233	1.23625	1.32464	1.3688	1.31336	1.42224
	110.276	1.28273	1.23649	1.33568	1.31624	1.27068	1.35832	1.49204	1.35188	1.62822	1.28333	1.23698	1.32578	1.37027	1.31465	1.42393
	110.777	1.2836	1.23718	1.33673	1.31718	1.27142	1.35952	1.49408	1.35287	1.63148	1.28434	1.2377	1.32717	1.37174	1.31595	1.42562
	111.278	1.28447	1.23778	1.33777	1.31813	1.27218	1.36072	1.49611	1.35387	1.63437	1.28535	1.23843	1.32856	1.37321	1.31725	1.4273
	111.779	1.28533	1.23839	1.33882	1.31907	1.27295	1.36191	1.49814	1.35484	1.63644	1.28637	1.23916	1.32996	1.37469	1.31855	1.42927
	112.281	1.2862	1.239	1.33986	1.32001	1.27371	1.36307	1.50018	1.35562	1.63852	1.28738	1.2399	1.33136	1.37616	1.31986	1.43135
	112.782	1.28706	1.23961	1.34102	1.32095	1.27439	1.3643	1.50221	1.35628	1.64178	1.28839	1.24065	1.33277	1.37764	1.32116	1.43343
	113.283	1.28793	1.24021	1.34219	1.32189	1.27506	1.36552	1.50424	1.35658	1.64504	1.28941	1.24139	1.33418	1.37912	1.32217	1.43552
	113.784	1.28879	1.24082	1.34335	1.32283	1.27579	1.36672	1.50628	1.35688	1.6483	1.29043	1.24215	1.3356	1.3806	1.32321	1.43753
	114.286	1.28966	1.24143	1.34452	1.32377	1.27654	1.36792	1.50831	1.35787	1.65156	1.29145	1.24302	1.33702	1.38208	1.32446	1.43948
	114.787	1.29052	1.24209	1.34568	1.32471	1.27728	1.36912	1.51034	1.35913	1.65481	1.29247	1.24377	1.33844	1.38356	1.32572	1.44157
	115.288	1.29139	1.24277	1.34684	1.32565	1.27803	1.37032	1.51237	1.36036	1.65807	1.29349	1.2446	1.33987	1.38505	1.32697	1.44366
	115.789	1.29225	1.24346	1.348	1.32659	1.27878	1.37152	1.51441	1.36115	1.66114	1.29452	1.24546	1.3413	1.38654	1.32823	1.44576
	116.291	1.29312	1.24414	1.34917	1.32753	1.27945	1.37272	1.51644	1.36194	1.664	1.29554	1.24617	1.34273	1.38803	1.32949	1.44786
	116.792	1.29398	1.24482	1.35033	1.32847	1.2801	1.37392	1.51847	1.36273	1.66694	1.29657	1.24688	1.34417	1.38952	1.33075	1.44997
	117.293	1.29485	1.2455	1.35149	1.32941	1.28076	1.37512	1.5205	1.36352	1.66989	1.2976	1.24759	1.34562	1.39101	1.33198	1.45208
	117.794	1.29571	1.24617	1.35266	1.33035	1.28141	1.37632	1.52253	1.36431	1.67284	1.29863	1.2483	1.34706	1.39251	1.33302	1.45419
	118.296	1.29657	1.24685	1.35384	1.33129	1.28206	1.37747	1.52456	1.36511	1.67579	1.29966	1.249	1.34845	1.394	1.33408	1.45625
	118.797	1.29744	1.24753	1.35503	1.33223	1.28271	1.37858	1.52659	1.3659	1.67869	1.30069	1.24967	1.3497	1.3955	1.33513	1.45799
	119.298	1.2983	1.24821	1.35622	1.33317	1.28337	1.3797	1.52862	1.36669	1.68157	1.30173	1.25043	1.35096	1.397	1.33618	1.45972
	119.799	1.29916	1.24889	1.35741	1.33411	1.28402	1.38081	1.53065	1.36774	1.68445	1.30276	1.25116	1.35222	1.3985	1.33724	1.46154
	120.301	1.30002	1.24957	1.35858	1.33504	1.28467	1.38202	1.53268	1.36854	1.68732	1.3038	1.25186	1.3535	1.40001	1.3383	1.46379
	120.802	1.30089	1.25024	1.35968	1.33598	1.28532	1.38324	1.53471	1.36957	1.6902	1.30484	1.25245	1.35513	1.40151	1.33935	1.46604
	121.303	1.30175	1.25092	1.36079	1.33692	1.28597	1.38446	1.53674	1.37074	1.69307	1.30588	1.25307	1.35677	1.40302	1.34041	1.4683
	121.805	1.30261	1.2516	1.36196	1.33786	1.28651	1.38568	1.53877	1.37191	1.69594	1.30692	1.25392	1.35827	1.40453	1.34147	1.47058
	122.306	1.30347	1.25227	1.36312	1.33879	1.287	1.38689	1.5408	1.37307	1.69882	1.30797	1.25476	1.35958	1.40604	1.34253	1.47287
	122.807	1.30433	1.25295	1.36428	1.33973	1.28767	1.38811	1.54283	1.37413	1.70169	1.30901	1.25516	1.36065	1.40755	1.34373	1.47512
	123.308	1.30519	1.25362	1.36545	1.34067	1.28835	1.38932	1.54486	1.3752	1.7049	1.31006	1.25555	1.3619	1.40907	1.34503	1.47708
	123.81	1.30605	1.25429	1.36661	1.3416	1.28903	1.3904	1.54688	1.37626	1.70818	1.31111	1.25598	1.36355	1.41058	1.34633	1.47905
	124.311	1.30691	1.25494	1.36775	1.34254	1.28971	1.39147	1.54891	1.37733	1.71116	1.31216	1.25656	1.36499	1.4121	1.34763	1.48106
	124.812	1.30778	1.25559	1.36885	1.34348	1.29039	1.39254	1.55094	1.37839	1.71432	1.31321	1.25715	1.36633	1.41362	1.34881	1.48352
	125.313	1.30864	1.25624	1.3699	1.34441	1.29106	1.39362	1.55297	1.37945	1.71751	1.31426	1.25775	1.36766	1.41514	1.34988	1.48598
	125.815	1.3095	1.25688	1.37095	1.34535	1.29174	1.39469	1.55499	1.38052	1.7207	1.31531	1.25834	1.36897	1.41667	1.35096	1.48846
	126.316	1.31035	1.25753	1.37199	1.34628	1.29242	1.39577	1.55702	1.38158	1.72389	1.31637	1.25898	1.37029	1.41819	1.35179	1.49084
	126.817	1.31121	1.25818	1.37304	1.34722	1.2931	1.39689	1.55905	1.38264	1.72708	1.31743	1.25965	1.3716	1.41972	1.35296	1.49305
	127.318	1.31207	1.25883	1.37409	1.34815	1.29376	1.39816	1.56108	1.3837	1.73037	1.31848	1.26032	1.37291	1.42125	1.35416	1.49526
	127.82	1.31293	1.25948	1.37513	1.34909	1.29445	1.39942	1.5631	1.38476	1.73372	1.31954	1.26099	1.3745	1.42278	1.35523	1.49746
	128.321	1.31379	1.26013	1.37621	1.35002	1.29513	1.40068	1.56513	1.38582	1.73707	1.32061	1.26167	1.37613	1.42431	1.3563	1.49967
	128.822	1.31465	1.26077	1.37731	1.35095	1.29581	1.40194	1.56715	1.38688	1.74042	1.32167	1.2625	1.37745	1.42585	1.35738	1.50172
	129.323	1.31551	1.26142	1.37841	1.35189	1.29649	1.40321	1.56918	1.38794	1.74378	1.32273	1.26338	1.37878	1.42738	1.35845	1.50359
	129.825	1.31637	1.26207	1.37951	1.35282	1.29717	1.40447	1.5712	1.389	1.74713	1.3238	1.26427	1.38011	1.42892	1.3595	1.5059
	130.326	1.31722	1.26272	1.38061	1.35376	1.29784	1.40573	1.57323	1.39006	1.75029	1.32487	1.26513	1.38144	1.43046	1.36053	1.50788
	130.827	1.31808	1.26336	1.38171	1.35469	1.29852	1.40699	1.57525	1.39111	1.75305	1.32594	1.26561	1.38278	1.432	1.36157	1.50986
	131.328	1.31894	1.26401	1.38281	1.35562	1.2992	1.40825	1.57728	1.39217	1.75581	1.32701	1.2661	1.38448	1.43355	1.36255	1.51183
	131.83	1.3198	1.26466	1.38391	1.35655	1.29987	1.40951	1.5793	1.39323	1.75894	1.32808	1.26694	1.38626	1.43509	1.36353	1.51382
	132.331	1.32065	1.2653	1.38501	1.35749	1.30055	1.41077	1.58133	1.39428	1.76212	1.32915	1.2678	1.38804	1.43664	1.36451	1.5158
	132.832	1.32151	1.26595	1.38621	1.35842	1.30114	1.41203	1.58335	1.39534	1.76536	1.33023	1.26866	1.38982	1.43819	1.36559	1.51779
	133.333	1.32237	1.26659	1.38741	1.35935	1.30171	1.41319	1.58538	1.39639	1.76863	1.33131	1.26953	1.39162	1.43974	1.36675	1.51978
	133.835	1.32322	1.26724	1.3886	1.36028	1.30228	1.41443	1.5874	1.39745	1.77166	1.33239	1.26996	1.39328	1.44129	1.36774	1.52168
	134.336	1.32408	1.26789	1.3897	1.36121	1.30294	1.41571	1.58942	1.3985	1.77484	1.33347	1.27036	1.39453	1.44285	1.36867	1.52358
	134.837	1.32493	1.26853	1.3908	1.36214	1.30355	1.41698	1.59145	1.39952	1.77803	1.33455	1.27097	1.39616	1.4444	1.3696	1.52577
	135.338	1.32579	1.26918	1.3919	1.36308	1.30424	1.41825	1.59347	1.40036	1.78121	1.33563	1.27169	1.39762	1.44596	1.37053	1.52779
	135.84	1.32664	1.26982	1.39299	1.36401	1.30493	1.41952	1.59549	1.40141	1.7844	1.33671	1.27244	1.39902	1.44752	1.37174	1.5298
	136.341	1.3275	1.27047	1.39409	1.36494	1.3056	1.42076	1.59751	1.40247	1.78758	1.3378	1.27313	1.40042	1.44908	1.37296	1.53203
	136.842	1.32835	1.27112	1.39519	1.36587	1.30626	1.42196	1.59954	1.40353	1.79076	1.33889	1.27384	1.40181	1.45064	1.37399	1.53454
	137.343	1.32921	1.27176	1.39629	1.3668	1.30692	1.42316	1.60156	1.40459	1.79394	1.33998	1.27455	1.40335	1.45221	1.37503	1.53705
	137.845	1.33006	1.27241	1.39739	1.36773	1.30758	1.42436	1.60358	1.40565	1.7971	1.34107	1.27527	1.40501	1.45378	1.37606	1.53957
	138.346	1.33092	1.27305	1.39849	1.36866	1.30825	1.42557	1.6056	1.40671	1.8	1.34216	1.27598	1.40654	1.45535	1.3771	1.54181
	138.847	1.33177	1.2737	1.39959	1.36959	1.30891	1.42677	1.60762	1.40778	1.80291	1.34325	1.2767	1.40794	1.45692	1.37814	1.5442
	139.348	1.33263	1.27434	1.40071	1.37051	1.30957	1.42797	1.60964	1.40885	1.80582	1.34435	1.27741	1.40966	1.45849	1.37917	1.54631
	139.85	1.33348	1.27499	1.40186	1.37144	1.31023	1.4292	1.61166	1.40991	1.80871	1.34545	1.27813	1.41138	1.46006	1.38021	1.54843
	140.351	1.33433	1.27563	1.40301	1.37237	1.31089	1.43044	1.61368	1.41098	1.81161	1.34654	1.27884	1.41314	1.46164	1.38125	1.55058
	140.852	1.33518	1.27627	1.40415	1.3733	1.31155	1.43164	1.6157	1.41205	1.8145	1.34764	1.27955	1.41496	1.46322	1.38234	1.55323
	141.353	1.33604	1.27692	1.4053	1.37423	1.31221	1.43284	1.61772	1.41312	1.8174	1.34875	1.28027	1.41657	1.4648	1.38344	1.5559
	141.855	1.33689	1.27756	1.40644	1.37516	1.31287	1.43404	1.61974	1.41419	1.82017	1.34985	1.28098	1.41831	1.46638	1.38454	1.55856
	142.356	1.33774	1.27821	1.40759	1.37608	1.31353	1.43524	1.62176	1.41523	1.82292	1.35095	1.28169	1.42005	1.46796	1.38563	1.56123
	142.857	1.33859	1.27885	1.40874	1.37701	1.31418	1.43644	1.62378	1.4162	1.82606	1.35206	1.2824	1.4218	1.46955	1.38673	1.56321
	143.358	1.33945	1.2795	1.40988	1.37794	1.31478	1.43764	1.6258	1.41729	1.829	1.35317	1.28312	1.42355	1.47114	1.38783	1.56507
	143.86	1.3403	1.28014	1.41103	1.37887	1.31544	1.43884	1.62782	1.41842	1.8319	1.35428	1.28383	1.42531	1.47273	1.38893	1.56694
	144.361	1.34115	1.28078	1.41218	1.37979	1.31609	1.44004	1.62984	1.41946	1.83514	1.35539	1.28454	1.42707	1.47432	1.39004	1.56945
	144.862	1.342	1.28143	1.41332	1.38072	1.31675	1.44123	1.63186	1.4205	1.83854	1.3565	1.28525	1.42883	1.47591	1.39114	1.57235
	145.363	1.34285	1.28207	1.41447	1.38165	1.31741	1.44243	1.63388	1.42154	1.84181	1.35761	1.28596	1.4306	1.4775	1.39224	1.57526
	145.865	1.3437	1.28271	1.41562	1.38257	1.31807	1.44363	1.63589	1.42258	1.84497	1.35873	1.28667	1.43238	1.4791	1.39335	1.57817
	146.366	1.34455	1.28336	1.41677	1.3835	1.31873	1.44482	1.63791	1.42362	1.84813	1.35985	1.28738	1.43416	1.4807	1.39446	1.58041
	146.867	1.3454	1.28398	1.41791	1.38442	1.31938	1.44602	1.63993	1.42466	1.85129	1.36096	1.28809	1.43586	1.4823	1.39543	1.58254
	147.368	1.34625	1.2846	1.41906	1.38535	1.32004	1.44721	1.64195	1.4257	1.85445	1.36208	1.2888	1.43745	1.4839	1.39636	1.58467
	147.87	1.3471	1.28523	1.42021	1.38627	1.3207	1.44841	1.64396	1.42673	1.85761	1.36321	1.2895	1.43939	1.4855	1.39729	1.58734
	148.371	1.34795	1.28585	1.42136	1.3872	1.32136	1.4496	1.64598	1.42777	1.86076	1.36433	1.29021	1.44132	1.48711	1.39822	1.5901
	148.872	1.3488	1.28647	1.42251	1.38812	1.32202	1.45079	1.648	1.42881	1.86392	1.36545	1.29092	1.44313	1.48872	1.39919	1.59287
	149.373	1.34965	1.28709	1.42366	1.38905	1.32267	1.45198	1.65001	1.42984	1.86708	1.36658	1.29163	1.44506	1.49033	1.40052	1.59566
	149.875	1.3505	1.28769	1.42481	1.38997	1.32333	1.45318	1.65203	1.43088	1.87024	1.36771	1.29233	1.44688	1.49194	1.40185	1.59858
	150.376	1.35135	1.2883	1.42595	1.3909	1.32399	1.45437	1.65405	1.43164	1.8734	1.36884	1.29304	1.44871	1.49355	1.40319	1.60137
	150.877	1.3522	1.28894	1.4271	1.39182	1.32465	1.45556	1.65606	1.43234	1.87656	1.36997	1.29375	1.45053	1.49517	1.40447	1.60407
	151.378	1.35305	1.28956	1.42825	1.39274	1.3253	1.45675	1.65808	1.43303	1.87972	1.3711	1.29445	1.45221	1.49678	1.40559	1.6069
	151.88	1.35389	1.29017	1.4294	1.39367	1.32596	1.45794	1.66009	1.43381	1.88288	1.37224	1.29516	1.45421	1.4984	1.40671	1.60974
	152.381	1.35474	1.29079	1.43055	1.39459	1.32662	1.45913	1.66211	1.43498	1.88603	1.37337	1.29586	1.45607	1.50002	1.40783	1.61225
	152.882	1.35559	1.29141	1.4317	1.39551	1.32728	1.46032	1.66412	1.43615	1.88919	1.37451	1.29657	1.45792	1.50164	1.40881	1.61464
	153.383	1.35644	1.29203	1.43285	1.39643	1.32793	1.46151	1.66614	1.43732	1.89234	1.37565	1.29727	1.45956	1.50327	1.40973	1.61704
	153.885	1.35728	1.29264	1.43397	1.39736	1.32858	1.4627	1.66815	1.43849	1.89549	1.37679	1.29797	1.46141	1.50489	1.41065	1.61943
	154.386	1.35813	1.29326	1.43506	1.39828	1.32923	1.46389	1.67016	1.43966	1.89864	1.37793	1.29868	1.46327	1.50652	1.41158	1.62183
	154.887	1.35898	1.29388	1.43616	1.3992	1.32988	1.46506	1.67218	1.44083	1.9018	1.37907	1.29938	1.46513	1.50815	1.4125	1.62424
	155.388	1.35982	1.2945	1.43725	1.40012	1.33054	1.46604	1.67419	1.442	1.90495	1.38022	1.30008	1.46699	1.50978	1.41342	1.62664
	155.89	1.36067	1.29515	1.43835	1.40104	1.33119	1.46721	1.6762	1.44317	1.9081	1.38137	1.30078	1.46866	1.51142	1.41434	1.62904
	156.391	1.36152	1.29581	1.43944	1.40196	1.33184	1.46839	1.67822	1.44429	1.91125	1.38251	1.30148	1.47021	1.51305	1.4153	1.63144
	156.892	1.36236	1.29647	1.44054	1.40289	1.33248	1.46956	1.68023	1.44532	1.91441	1.38366	1.30219	1.47176	1.51469	1.41645	1.63385
	157.393	1.36321	1.29712	1.44163	1.40381	1.33313	1.47074	1.68224	1.44635	1.91756	1.38482	1.30289	1.47332	1.51633	1.4176	1.63627
	157.895	1.36405	1.29776	1.44273	1.40473	1.33378	1.47191	1.68426	1.44738	1.92071	1.38597	1.30359	1.47487	1.51797	1.41875	1.63868
	158.396	1.3649	1.29834	1.44382	1.40565	1.33443	1.47308	1.68627	1.4484	1.92386	1.38712	1.30429	1.47642	1.51961	1.41991	1.64111
	158.897	1.36574	1.29892	1.44491	1.40657	1.33508	1.47426	1.68828	1.44943	1.92701	1.38828	1.30499	1.47798	1.52126	1.42106	1.64353
	159.398	1.36659	1.2995	1.446	1.40749	1.33573	1.47543	1.69029	1.45045	1.93016	1.38944	1.30569	1.47954	1.5229	1.42222	1.64596
	159.9	1.36743	1.30008	1.4471	1.40841	1.33637	1.4766	1.6923	1.45148	1.93332	1.3906	1.30638	1.4811	1.52455	1.42338	1.64839
	160.401	1.36828	1.30066	1.44819	1.40933	1.33702	1.4778	1.69431	1.45245	1.93647	1.39176	1.30708	1.48267	1.5262	1.42454	1.65083
	160.902	1.36912	1.30126	1.44928	1.41024	1.33754	1.47904	1.69632	1.45337	1.93962	1.39292	1.30778	1.48423	1.52785	1.4257	1.65327
	161.404	1.36996	1.30185	1.45037	1.41116	1.33805	1.48029	1.69834	1.45428	1.94279	1.39409	1.30848	1.4858	1.52951	1.42686	1.65572
	161.905	1.37081	1.3024	1.45146	1.41208	1.33855	1.48153	1.70035	1.4552	1.94595	1.39525	1.30918	1.48737	1.53116	1.42802	1.65817
	162.406	1.37165	1.30297	1.45255	1.413	1.33906	1.48278	1.70236	1.45612	1.94911	1.39642	1.30987	1.48926	1.53282	1.42919	1.66063
	162.907	1.37249	1.30355	1.45364	1.41392	1.33956	1.48402	1.70437	1.45703	1.95228	1.39759	1.31057	1.49117	1.53448	1.43035	1.66308
	163.409	1.37334	1.30412	1.45472	1.41484	1.34007	1.4852	1.70638	1.45795	1.95544	1.39876	1.31126	1.49309	1.53614	1.43152	1.66626
	163.91	1.37418	1.30471	1.45581	1.41575	1.34058	1.48638	1.70838	1.45887	1.9586	1.39993	1.31196	1.495	1.5378	1.43269	1.66976
	164.411	1.37502	1.30541	1.4569	1.41667	1.34119	1.48756	1.71039	1.45978	1.96176	1.40111	1.31265	1.49693	1.53947	1.43386	1.67328
	164.912	1.37586	1.30611	1.45798	1.41759	1.34189	1.48874	1.7124	1.4607	1.96492	1.40228	1.31335	1.49886	1.54114	1.43503	1.67631
	165.414	1.3767	1.30677	1.45907	1.41851	1.34259	1.48992	1.71441	1.46162	1.96807	1.40346	1.31404	1.50079	1.54281	1.43621	1.67884
	165.915	1.37755	1.30739	1.46015	1.41942	1.3433	1.49109	1.71642	1.46253	1.97123	1.40464	1.31474	1.50273	1.54448	1.43739	1.68136
	166.416	1.37839	1.308	1.46142	1.42034	1.34401	1.49227	1.71843	1.46345	1.97433	1.40582	1.31541	1.50466	1.54615	1.43857	1.68388
	166.917	1.37923	1.30861	1.46269	1.42126	1.34471	1.49345	1.72044	1.46436	1.97737	1.407	1.31607	1.5066	1.54782	1.43976	1.68641
	167.419	1.38007	1.30922	1.46396	1.42217	1.34539	1.49462	1.72244	1.46528	1.98041	1.40819	1.3168	1.50854	1.5495	1.44094	1.68894
	167.92	1.38091	1.30983	1.46524	1.42309	1.34588	1.4958	1.72445	1.4662	1.98345	1.40937	1.31751	1.51048	1.55118	1.44213	1.69148
	168.421	1.38175	1.31044	1.46651	1.424	1.34636	1.49697	1.72646	1.46711	1.98649	1.41056	1.31813	1.51243	1.55286	1.44321	1.69402
	168.922	1.38259	1.31105	1.46779	1.42492	1.34685	1.49815	1.72847	1.46803	1.98953	1.41175	1.31876	1.51439	1.55454	1.44421	1.69657
	169.424	1.38343	1.31159	1.46906	1.42583	1.34733	1.49932	1.73047	1.46894	1.99257	1.41294	1.31933	1.51634	1.55622	1.44524	1.69912
	169.925	1.38427	1.31203	1.47027	1.42675	1.34781	1.5005	1.73248	1.46986	1.99561	1.41413	1.31998	1.51831	1.55791	1.44624	1.70167
	170.426	1.38511	1.31247	1.47137	1.42766	1.34856	1.50167	1.73449	1.47078	1.99865	1.41533	1.32063	1.52027	1.5596	1.44724	1.70423
	170.927	1.38595	1.31291	1.47248	1.42858	1.34931	1.50284	1.73649	1.47169	2.00174	1.41652	1.32125	1.52224	1.56129	1.44824	1.7068
	171.429	1.38679	1.31348	1.47359	1.42949	1.35007	1.50402	1.7385	1.47261	2.00498	1.41772	1.32188	1.52421	1.56298	1.44924	1.70937
	171.93	1.38763	1.31413	1.47469	1.43041	1.35083	1.50519	1.74051	1.47352	2.00821	1.41892	1.3225	1.52581	1.56467	1.45024	1.71194
	172.431	1.38847	1.3148	1.4758	1.43132	1.35159	1.50636	1.74251	1.47441	2.01145	1.42012	1.32312	1.52737	1.56637	1.45123	1.71452
	172.932	1.38931	1.31547	1.4769	1.43223	1.35235	1.5076	1.74452	1.47522	2.01468	1.42132	1.32375	1.52893	1.56807	1.45223	1.71711
	173.434	1.39014	1.31614	1.478	1.43315	1.35311	1.50884	1.74652	1.47603	2.01792	1.42252	1.32438	1.5305	1.56976	1.45322	1.7197
	173.935	1.39098	1.3168	1.47911	1.43406	1.35386	1.51006	1.74853	1.47684	2.02115	1.42373	1.32501	1.53206	1.57147	1.45422	1.72229
	174.436	1.39182	1.31747	1.48021	1.43497	1.35452	1.51124	1.75053	1.47765	2.02439	1.42494	1.32564	1.53415	1.57317	1.45521	1.72489
	174.937	1.39266	1.31814	1.48131	1.43589	1.35513	1.51241	1.75253	1.47846	2.02762	1.42615	1.32641	1.53649	1.57487	1.45633	1.72749
	175.439	1.3935	1.31881	1.48241	1.4368	1.35574	1.51359	1.75454	1.47927	2.03086	1.42736	1.32706	1.53884	1.57658	1.45756	1.7301
	175.94	1.39433	1.31948	1.48351	1.43771	1.35635	1.51476	1.75654	1.48008	2.03409	1.42857	1.32769	1.54119	1.57829	1.45881	1.73271
	176.441	1.39517	1.32015	1.48461	1.43862	1.35696	1.51594	1.75855	1.48089	2.03733	1.42978	1.32832	1.54355	1.58	1.46005	1.73533
	176.942	1.39601	1.32082	1.48571	1.43953	1.35757	1.51711	1.76055	1.48169	2.04056	1.431	1.32895	1.54547	1.58171	1.4613	1.7382
	177.444	1.39684	1.32143	1.48681	1.44044	1.35819	1.51829	1.76255	1.4825	2.04379	1.43221	1.32958	1.54831	1.58343	1.46254	1.74133
	177.945	1.39768	1.32204	1.48791	1.44136	1.3588	1.51946	1.76456	1.48331	2.04703	1.43343	1.33021	1.55035	1.58514	1.46367	1.7445
	178.446	1.39852	1.32262	1.489	1.44227	1.35941	1.52064	1.76656	1.48412	2.05026	1.43465	1.33084	1.55239	1.58686	1.46489	1.74766
	178.947	1.39935	1.32314	1.4901	1.44318	1.36002	1.52181	1.76856	1.48493	2.0535	1.43588	1.33147	1.55444	1.58858	1.46611	1.75082
	179.449	1.40019	1.32378	1.4912	1.44409	1.36063	1.52299	1.77056	1.48579	2.0567	1.4371	1.3321	1.55649	1.5903	1.46734	1.75414
	179.95	1.40102	1.32442	1.4923	1.445	1.36124	1.52416	1.77256	1.48672	2.05987	1.43833	1.33272	1.55854	1.59203	1.46856	1.75757
	180.451	1.40186	1.32496	1.49339	1.44591	1.36185	1.52534	1.77457	1.48765	2.06304	1.43955	1.33335	1.5606	1.59375	1.46979	1.761
	180.952	1.40269	1.32549	1.49449	1.44682	1.36246	1.52661	1.77657	1.48858	2.06621	1.44078	1.33398	1.56266	1.59548	1.47102	1.76439
	181.454	1.40353	1.32601	1.49559	1.44773	1.36307	1.52792	1.77857	1.48951	2.06938	1.44201	1.33461	1.56532	1.59721	1.47224	1.76716
	181.955	1.40436	1.32654	1.49668	1.44864	1.36368	1.52923	1.78057	1.49045	2.07256	1.44325	1.33523	1.56808	1.59894	1.47339	1.76994
	182.456	1.4052	1.32707	1.49778	1.44955	1.36429	1.53054	1.78257	1.49139	2.07573	1.44448	1.33586	1.57085	1.60068	1.47447	1.77313
	182.957	1.40603	1.32762	1.49888	1.45046	1.3649	1.53185	1.78457	1.49245	2.0789	1.44572	1.33649	1.57363	1.60241	1.47554	1.77635
	183.459	1.40686	1.32824	1.49997	1.45136	1.36551	1.53316	1.78657	1.49331	2.08207	1.44695	1.33711	1.57584	1.60415	1.47662	1.77958
	183.96	1.4077	1.32885	1.50107	1.45227	1.36612	1.53439	1.78857	1.49418	2.08524	1.44819	1.33774	1.57789	1.60589	1.4777	1.78282
	184.461	1.40853	1.32946	1.50216	1.45318	1.36683	1.53556	1.79057	1.49511	2.08841	1.44943	1.33836	1.57992	1.60763	1.47878	1.78606
	184.962	1.40936	1.33008	1.50326	1.45409	1.36754	1.53672	1.79257	1.49604	2.09157	1.45068	1.33899	1.58215	1.60938	1.47986	1.7893
	185.464	1.4102	1.33069	1.50435	1.455	1.36825	1.53788	1.79457	1.49696	2.09466	1.45192	1.33961	1.58477	1.61112	1.48095	1.79256
	185.965	1.41103	1.3313	1.50544	1.4559	1.36896	1.53904	1.79657	1.49789	2.09769	1.45317	1.34024	1.58724	1.61287	1.48203	1.79582
	186.466	1.41186	1.33191	1.50654	1.45681	1.36968	1.5402	1.79857	1.49882	2.10072	1.45442	1.34086	1.58927	1.61462	1.48311	1.79909
	186.967	1.41269	1.33252	1.50763	1.45772	1.37039	1.54136	1.80057	1.49974	2.10376	1.45567	1.34149	1.59131	1.61637	1.48419	1.80236
	187.469	1.41353	1.33313	1.50872	1.45863	1.3711	1.54252	1.80257	1.50067	2.10679	1.45692	1.34216	1.59335	1.61812	1.48528	1.80564
	187.97	1.41436	1.33375	1.50981	1.45953	1.37181	1.54367	1.80456	1.50159	2.10982	1.45817	1.34317	1.59539	1.61988	1.48636	1.80893
	188.471	1.41519	1.33436	1.51094	1.46044	1.37252	1.54482	1.80656	1.50252	2.1129	1.45943	1.34401	1.59742	1.62163	1.48744	1.81222
	188.972	1.41602	1.33497	1.51209	1.46134	1.37323	1.54598	1.80856	1.50344	2.11619	1.46068	1.34432	1.60015	1.62339	1.48836	1.81552
	189.474	1.41685	1.33558	1.51325	1.46225	1.37373	1.54713	1.81056	1.50436	2.11947	1.46194	1.3446	1.60301	1.62515	1.48928	1.81882
	189.975	1.41768	1.33611	1.5144	1.46316	1.37422	1.54828	1.81255	1.50528	2.12276	1.4632	1.34522	1.60588	1.62692	1.4902	1.82213
	190.476	1.41852	1.33659	1.51556	1.46406	1.3747	1.54943	1.81455	1.50621	2.12605	1.46446	1.34584	1.6082	1.62868	1.49111	1.82543
	190.977	1.41935	1.33708	1.51671	1.46497	1.37518	1.55058	1.81655	1.50713	2.12934	1.46573	1.34646	1.61026	1.63045	1.49203	1.82874
	191.479	1.42018	1.33756	1.51787	1.46587	1.37566	1.55174	1.81854	1.50805	2.13263	1.46699	1.34708	1.61231	1.63222	1.49295	1.83205
	191.98	1.42101	1.33805	1.51902	1.46678	1.37633	1.55289	1.82054	1.50897	2.13592	1.46826	1.34772	1.61436	1.63399	1.49386	1.83536
	192.481	1.42184	1.33853	1.52018	1.46768	1.37703	1.55403	1.82254	1.50989	2.13907	1.46953	1.34849	1.61642	1.63576	1.49478	1.83868
	192.982	1.42267	1.33901	1.52133	1.46859	1.37773	1.55524	1.82453	1.51082	2.14214	1.4708	1.34932	1.61849	1.63754	1.49569	1.84201
	193.484	1.4235	1.3395	1.52252	1.46949	1.37843	1.55647	1.82653	1.51174	2.14537	1.47207	1.35015	1.62056	1.63931	1.49661	1.84534
	193.985	1.42432	1.34001	1.52374	1.47039	1.37914	1.5577	1.82852	1.51267	2.14865	1.47335	1.35098	1.62263	1.64109	1.49752	1.84868
	194.486	1.42515	1.34064	1.52496	1.4713	1.37984	1.55893	1.83052	1.51359	2.15187	1.47462	1.35177	1.62484	1.64287	1.49843	1.85202
	194.987	1.42598	1.34127	1.52618	1.4722	1.38055	1.56016	1.83251	1.51451	2.15505	1.4759	1.35242	1.62759	1.64466	1.49935	1.85537
	195.489	1.42681	1.34189	1.5274	1.4731	1.38125	1.56139	1.83451	1.51544	2.15823	1.47718	1.35306	1.63035	1.64644	1.50026	1.85873
	195.99	1.42764	1.34252	1.52862	1.47401	1.38195	1.56262	1.8365	1.51636	2.16141	1.47846	1.35371	1.63312	1.64823	1.50117	1.86208
	196.491	1.42847	1.34306	1.52984	1.47491	1.38266	1.56385	1.8385	1.51728	2.16459	1.47975	1.35435	1.63589	1.65002	1.50208	1.86545
	196.992	1.4293	1.34356	1.53107	1.47581	1.38336	1.56508	1.84049	1.5182	2.16777	1.48103	1.35499	1.63819	1.65181	1.50299	1.86858
	197.494	1.43012	1.34407	1.53229	1.47671	1.38405	1.56617	1.84248	1.51925	2.17095	1.48232	1.35555	1.64047	1.6536	1.5039	1.8715
	197.995	1.43095	1.34458	1.53351	1.47762	1.38467	1.56723	1.84448	1.52007	2.17413	1.48361	1.356	1.64276	1.65539	1.5048	1.87442
	198.496	1.43178	1.34509	1.53474	1.47852	1.38529	1.56829	1.84647	1.52095	2.17731	1.4849	1.35647	1.64505	1.65719	1.50571	1.87734
	198.997	1.4326	1.34566	1.53596	1.47942	1.38592	1.56941	1.84846	1.52186	2.18049	1.48619	1.35707	1.64735	1.65899	1.50662	1.88027
	199.499	1.43343	1.34624	1.53718	1.48032	1.38654	1.57067	1.85046	1.52277	2.18367	1.48748	1.35766	1.64965	1.66079	1.50765	1.8832
	200	1.43426	1.34683	1.53841	1.48122	1.38717	1.57194	1.85245	1.52368	2.18685	1.48878	1.35826	1.65195	1.66259	1.50868	1.88613
Supp Fig1 f-j (replication sample)
	Aβ	TauEC_APOE0	TauEC_APOE0_lower	TauEC_APOE0_upper	TauEC_APOE1	TauEC_APOE1_lower	TauEC_APOE1_upper	TauEC_APOE2	TauEC_APOE2_lower	TauEC_APOE2_upper	TauEC_male	TauEC_male_lower	TauEC_male_upper	TauEC_female	TauEC_female_lower	TauEC_female_upper
	0	1.27156	1.25572	1.28796	1.29118	1.26098	1.32284	1.21648	1.06378	1.36308	1.28975	1.26786	1.31125	1.26392	1.24533	1.28355
	0.37594	1.27261	1.25699	1.28902	1.2925	1.26255	1.32404	1.21882	1.06545	1.36398	1.29063	1.26882	1.31201	1.26527	1.24675	1.28458
	0.75188	1.27366	1.25831	1.29004	1.29382	1.26413	1.32523	1.22116	1.06825	1.36488	1.29151	1.26986	1.31266	1.26662	1.24813	1.28582
	1.12782	1.27472	1.25964	1.29105	1.29514	1.2657	1.32643	1.22349	1.07095	1.36689	1.2924	1.27084	1.3134	1.26797	1.24958	1.28699
	1.50376	1.27577	1.26083	1.29191	1.29646	1.26727	1.32762	1.22583	1.07318	1.36777	1.29329	1.27189	1.3143	1.26932	1.25101	1.2881
	1.8797	1.27682	1.26194	1.29284	1.29778	1.26841	1.32877	1.22817	1.07585	1.36898	1.29418	1.27278	1.31518	1.27067	1.2524	1.28924
	2.25564	1.27788	1.26327	1.29377	1.2991	1.2696	1.32987	1.23051	1.07811	1.37162	1.29506	1.2737	1.31632	1.27202	1.25385	1.29033
	2.63158	1.27893	1.2645	1.29465	1.30042	1.27109	1.33103	1.23285	1.08088	1.37427	1.29596	1.27451	1.3173	1.27338	1.25524	1.29193
	3.00752	1.27999	1.26554	1.29543	1.30174	1.27258	1.33241	1.23519	1.08427	1.37689	1.29685	1.27542	1.31828	1.27473	1.25667	1.29321
	3.38346	1.28104	1.26677	1.29651	1.30306	1.27393	1.33364	1.23753	1.08766	1.3795	1.29774	1.27635	1.31926	1.27608	1.25826	1.29427
	3.7594	1.2821	1.26805	1.29772	1.30438	1.27509	1.33484	1.23987	1.08999	1.38211	1.29863	1.27698	1.3202	1.27744	1.25975	1.29539
	4.13534	1.28316	1.26929	1.29885	1.30571	1.2765	1.33605	1.24221	1.0931	1.38393	1.29953	1.27776	1.32121	1.27879	1.26114	1.29646
	4.51128	1.28421	1.27043	1.29991	1.30703	1.27791	1.33726	1.24456	1.09484	1.38544	1.30042	1.27861	1.3222	1.28015	1.26245	1.29784
	4.88722	1.28527	1.27141	1.30104	1.30835	1.27952	1.33847	1.2469	1.0975	1.38694	1.30132	1.2794	1.32319	1.28151	1.26376	1.29936
	5.26316	1.28633	1.27234	1.30172	1.30968	1.28082	1.33967	1.24924	1.09959	1.3882	1.30221	1.28055	1.32418	1.28287	1.26521	1.30068
	5.6391	1.28738	1.27325	1.30282	1.311	1.28203	1.34083	1.25158	1.10169	1.38934	1.30311	1.28161	1.32517	1.28423	1.26661	1.30188
	6.01504	1.28844	1.27415	1.30405	1.31233	1.2833	1.34209	1.25393	1.10381	1.39047	1.30401	1.28241	1.32616	1.28559	1.26791	1.30322
	6.39098	1.2895	1.27524	1.30528	1.31365	1.28438	1.34329	1.25627	1.10636	1.39302	1.30491	1.2833	1.32715	1.28695	1.26927	1.30454
	6.76692	1.29056	1.27631	1.30626	1.31498	1.28548	1.34447	1.25861	1.10943	1.39458	1.30581	1.284	1.32828	1.28831	1.27062	1.30599
	7.14286	1.29162	1.27715	1.30737	1.3163	1.28676	1.34575	1.26096	1.11159	1.39613	1.30672	1.28479	1.32941	1.28967	1.27177	1.30729
	7.5188	1.29268	1.27816	1.30854	1.31763	1.28804	1.34694	1.2633	1.11458	1.39766	1.30762	1.28555	1.33054	1.29103	1.27297	1.30856
	7.89474	1.29374	1.27914	1.30956	1.31895	1.28932	1.34816	1.26565	1.11686	1.39991	1.30853	1.28641	1.33122	1.2924	1.2743	1.30989
	8.27068	1.2948	1.28018	1.31059	1.32028	1.2906	1.34938	1.26799	1.11871	1.40272	1.30943	1.2873	1.33208	1.29376	1.27562	1.3114
	8.64662	1.29586	1.28101	1.31178	1.32161	1.2919	1.3507	1.27034	1.12162	1.40552	1.31034	1.2881	1.33306	1.29513	1.27695	1.3129
	9.02256	1.29692	1.28185	1.31302	1.32293	1.29319	1.35189	1.27268	1.12387	1.40667	1.31125	1.2889	1.33408	1.29649	1.27813	1.31441
	9.3985	1.29798	1.28276	1.31417	1.32426	1.2946	1.35325	1.27503	1.12542	1.4095	1.31216	1.28964	1.33508	1.29786	1.27925	1.31591
	9.77444	1.29904	1.28353	1.31542	1.32559	1.29619	1.35458	1.27738	1.12696	1.41169	1.31307	1.29045	1.33601	1.29923	1.28062	1.31741
	10.1504	1.30011	1.28427	1.31674	1.32692	1.29736	1.3556	1.27972	1.12852	1.4137	1.31398	1.29117	1.33692	1.3006	1.28171	1.31892
	10.5263	1.30117	1.28523	1.31797	1.32825	1.2988	1.35704	1.28207	1.13152	1.41692	1.31489	1.29209	1.33783	1.30197	1.28285	1.32019
	10.9023	1.30223	1.28596	1.31917	1.32958	1.29977	1.35845	1.28442	1.13509	1.41975	1.3158	1.29288	1.33888	1.30334	1.28412	1.32139
	11.2782	1.30329	1.28684	1.32033	1.33091	1.3011	1.35976	1.28677	1.13805	1.42059	1.31672	1.29367	1.34	1.30471	1.28541	1.323
	11.6541	1.30436	1.28761	1.32152	1.33224	1.30265	1.36104	1.28912	1.14039	1.42168	1.31764	1.29439	1.34086	1.30608	1.28669	1.32446
	12.0301	1.30542	1.28848	1.32276	1.33357	1.30419	1.36238	1.29146	1.14274	1.42488	1.31855	1.29511	1.34171	1.30745	1.28796	1.32607
	12.406	1.30649	1.28917	1.32403	1.3349	1.30561	1.36373	1.29381	1.14509	1.42802	1.31947	1.29582	1.34285	1.30883	1.289	1.32775
	12.782	1.30755	1.28995	1.3253	1.33623	1.30684	1.36509	1.29616	1.14745	1.43061	1.32039	1.29661	1.34412	1.3102	1.2901	1.3292
	13.1579	1.30862	1.29072	1.32666	1.33756	1.30795	1.36644	1.29851	1.14984	1.43113	1.32131	1.29722	1.34511	1.31158	1.29141	1.33057
	13.5338	1.30968	1.29163	1.32791	1.33889	1.30925	1.3678	1.30086	1.15222	1.43342	1.32223	1.29776	1.34615	1.31296	1.29253	1.33197
	13.9098	1.31075	1.29244	1.32924	1.34022	1.31065	1.36915	1.30321	1.15461	1.43576	1.32316	1.29869	1.34722	1.31433	1.29363	1.33359
	14.2857	1.31181	1.29322	1.33053	1.34156	1.31187	1.37051	1.30557	1.15687	1.43703	1.32408	1.29926	1.34853	1.31571	1.29469	1.33526
	14.6617	1.31288	1.294	1.33182	1.34289	1.31318	1.37187	1.30792	1.15936	1.43829	1.32501	1.30002	1.34976	1.31709	1.29569	1.33694
	15.0376	1.31395	1.29478	1.33318	1.34422	1.31436	1.37335	1.31027	1.16171	1.43954	1.32593	1.30084	1.35095	1.31847	1.2966	1.33852
	15.4135	1.31501	1.29567	1.33464	1.34556	1.31558	1.37483	1.31262	1.16347	1.44128	1.32686	1.30157	1.35213	1.31985	1.29775	1.34017
	15.7895	1.31608	1.29634	1.33581	1.34689	1.31681	1.37627	1.31497	1.16523	1.44343	1.32779	1.30235	1.3531	1.32123	1.29883	1.34183
	16.1654	1.31715	1.29711	1.33714	1.34822	1.31789	1.37764	1.31733	1.16711	1.44484	1.32872	1.30323	1.35405	1.32262	1.29959	1.34349
	16.5414	1.31822	1.29771	1.33847	1.34956	1.31912	1.37901	1.31968	1.16914	1.44625	1.32965	1.30373	1.35502	1.324	1.30081	1.34515
	16.9173	1.31929	1.29835	1.33981	1.35089	1.32035	1.38038	1.32203	1.17118	1.44766	1.33059	1.30423	1.35599	1.32539	1.30201	1.34681
	17.2932	1.32035	1.29907	1.34113	1.35223	1.32164	1.38198	1.32439	1.17322	1.45001	1.33152	1.30472	1.357	1.32677	1.30318	1.34847
	17.6692	1.32142	1.29981	1.34246	1.35357	1.323	1.38363	1.32674	1.17525	1.45227	1.33246	1.30522	1.35843	1.32816	1.30422	1.35012
	18.0451	1.32249	1.30036	1.3438	1.3549	1.3243	1.38502	1.3291	1.17729	1.45305	1.33339	1.30598	1.35987	1.32955	1.30551	1.35183
	18.4211	1.32356	1.30103	1.34518	1.35624	1.32561	1.3864	1.33145	1.17932	1.45441	1.33433	1.30679	1.3613	1.33094	1.3066	1.35346
	18.797	1.32463	1.30169	1.34659	1.35758	1.32691	1.38779	1.33381	1.18139	1.45526	1.33527	1.30761	1.36273	1.33233	1.30769	1.35513
	19.1729	1.3257	1.30236	1.348	1.35891	1.328	1.38917	1.33616	1.18371	1.45735	1.33621	1.30816	1.3641	1.33372	1.30877	1.35679
	19.5489	1.32678	1.30303	1.34942	1.36025	1.32897	1.39039	1.33852	1.18697	1.46015	1.33716	1.3086	1.3653	1.33511	1.30987	1.35846
	19.9248	1.32785	1.30371	1.35083	1.36159	1.33014	1.39183	1.34088	1.19022	1.46184	1.3381	1.30948	1.3665	1.3365	1.31087	1.36013
	20.3008	1.32892	1.30438	1.35225	1.36293	1.33119	1.39334	1.34323	1.19347	1.46409	1.33904	1.31005	1.3674	1.33789	1.31205	1.3618
	20.6767	1.32999	1.30506	1.35366	1.36427	1.33261	1.39473	1.34559	1.19564	1.46645	1.33999	1.31063	1.3682	1.33929	1.31314	1.36346
	21.0526	1.33106	1.3057	1.35508	1.3656	1.33388	1.39612	1.34795	1.19759	1.46777	1.34094	1.31129	1.36923	1.34068	1.31424	1.36505
	21.4286	1.33214	1.30633	1.35649	1.36694	1.33512	1.39751	1.35031	1.19959	1.46875	1.34189	1.31212	1.37063	1.34208	1.31528	1.36678
	21.8045	1.33321	1.30708	1.35796	1.36828	1.33636	1.3989	1.35266	1.20158	1.46995	1.34284	1.31296	1.37203	1.34348	1.31643	1.36848
	22.1805	1.33428	1.30776	1.35933	1.36962	1.33741	1.40029	1.35502	1.20495	1.47224	1.34379	1.3138	1.37343	1.34488	1.31753	1.37016
	22.5564	1.33536	1.30844	1.36073	1.37096	1.33857	1.40168	1.35738	1.20864	1.47453	1.34474	1.31464	1.37456	1.34628	1.31862	1.37183
	22.9323	1.33643	1.30911	1.36213	1.37231	1.33963	1.40307	1.35974	1.21012	1.47682	1.34569	1.31548	1.37566	1.34768	1.31971	1.37359
	23.3083	1.33751	1.30979	1.36358	1.37365	1.34069	1.40456	1.3621	1.21137	1.4791	1.34665	1.31623	1.37675	1.34908	1.32081	1.37524
	23.6842	1.33858	1.31047	1.36499	1.37499	1.34174	1.40591	1.36446	1.21262	1.48136	1.34761	1.31679	1.37784	1.35048	1.32191	1.37688
	24.0602	1.33966	1.31119	1.36638	1.37633	1.34281	1.40726	1.36682	1.21387	1.48294	1.34856	1.31736	1.37893	1.35188	1.3228	1.37856
	24.4361	1.34073	1.31195	1.36788	1.37767	1.34397	1.40866	1.36918	1.21523	1.48566	1.34952	1.31792	1.38002	1.35329	1.32367	1.38024
	24.812	1.34181	1.31267	1.36929	1.37902	1.34538	1.4101	1.37155	1.21717	1.48826	1.35048	1.3183	1.38112	1.35469	1.32489	1.38192
	25.188	1.34289	1.31336	1.37067	1.38036	1.34679	1.41155	1.37391	1.2191	1.4909	1.35145	1.31867	1.38221	1.3561	1.32631	1.38366
	25.5639	1.34396	1.3141	1.37209	1.3817	1.3482	1.41321	1.37627	1.22104	1.49324	1.35241	1.31912	1.3833	1.35751	1.32741	1.38544
	25.9398	1.34504	1.31485	1.37358	1.38305	1.3496	1.41492	1.37863	1.22298	1.49568	1.35338	1.3198	1.38439	1.35892	1.32851	1.38723
	26.3158	1.34612	1.31559	1.37529	1.38439	1.35101	1.4163	1.38099	1.22486	1.49894	1.35434	1.32048	1.38549	1.36033	1.32962	1.38906
	26.6917	1.3472	1.31628	1.37685	1.38573	1.35196	1.41758	1.38336	1.22597	1.50235	1.35531	1.32136	1.38658	1.36174	1.33072	1.39082
	27.0677	1.34828	1.3168	1.37822	1.38708	1.35268	1.41886	1.38572	1.2284	1.5053	1.35628	1.32195	1.38768	1.36315	1.33163	1.3926
	27.4436	1.34935	1.31732	1.3797	1.38842	1.3534	1.42032	1.38809	1.23082	1.50819	1.35725	1.32253	1.38884	1.36456	1.33249	1.39441
	27.8195	1.35043	1.31795	1.38128	1.38977	1.35413	1.42178	1.39045	1.23278	1.51105	1.35822	1.32321	1.39014	1.36598	1.33335	1.3962
	28.1955	1.35151	1.31863	1.38286	1.39112	1.35485	1.42325	1.39281	1.23475	1.51388	1.3592	1.32392	1.39132	1.36739	1.33422	1.39791
	28.5714	1.35259	1.31934	1.38447	1.39246	1.35589	1.42471	1.39518	1.23671	1.51627	1.36017	1.3246	1.39239	1.36881	1.3355	1.39962
	28.9474	1.35367	1.32005	1.38608	1.39381	1.35705	1.4263	1.39755	1.23868	1.51903	1.36115	1.32525	1.39347	1.37022	1.33681	1.40133
	29.3233	1.35475	1.32076	1.38769	1.39516	1.35821	1.42773	1.39991	1.24064	1.52198	1.36213	1.32592	1.39476	1.37164	1.33782	1.40303
	29.6992	1.35583	1.32156	1.38927	1.3965	1.35937	1.42911	1.40228	1.24261	1.52446	1.36311	1.3266	1.39611	1.37306	1.33878	1.40474
	30.0752	1.35691	1.32248	1.39076	1.39785	1.36053	1.4306	1.40464	1.2446	1.52666	1.36409	1.32719	1.39747	1.37448	1.34005	1.40666
	30.4511	1.358	1.32326	1.39233	1.3992	1.36169	1.43206	1.40701	1.2465	1.529	1.36507	1.32773	1.39882	1.3759	1.34114	1.4084
	30.8271	1.35908	1.32374	1.39382	1.40055	1.36285	1.43363	1.40938	1.24845	1.5325	1.36605	1.32852	1.40017	1.37733	1.3421	1.41013
	31.203	1.36016	1.32435	1.39531	1.4019	1.36401	1.43519	1.41175	1.25041	1.53601	1.36704	1.32933	1.40134	1.37875	1.34307	1.41187
	31.5789	1.36124	1.3251	1.39681	1.40325	1.36496	1.43675	1.41411	1.25238	1.53951	1.36803	1.33001	1.40246	1.38017	1.34404	1.4136
	31.9549	1.36233	1.3259	1.3984	1.4046	1.3659	1.43816	1.41648	1.25436	1.54273	1.36902	1.33069	1.40357	1.3816	1.34501	1.41529
	32.3308	1.36341	1.32661	1.4	1.40595	1.36684	1.43942	1.41885	1.25633	1.5457	1.37001	1.33137	1.40477	1.38303	1.34599	1.4171
	32.7068	1.36449	1.32726	1.4016	1.4073	1.36779	1.4409	1.42122	1.2583	1.54849	1.371	1.33205	1.40625	1.38445	1.34697	1.41881
	33.0827	1.36558	1.32798	1.4032	1.40865	1.36872	1.44238	1.42359	1.26026	1.55138	1.37199	1.33273	1.40754	1.38588	1.34795	1.42063
	33.4586	1.36666	1.32864	1.4048	1.41	1.3695	1.44401	1.42596	1.26221	1.55426	1.37298	1.33341	1.40855	1.38731	1.34894	1.42246
	33.8346	1.36775	1.32935	1.4064	1.41135	1.3704	1.4458	1.42833	1.26417	1.55715	1.37398	1.33409	1.40988	1.38875	1.34993	1.4243
	34.2105	1.36883	1.33	1.40794	1.4127	1.3715	1.4475	1.4307	1.26544	1.56028	1.37498	1.33478	1.41101	1.39018	1.35092	1.42613
	34.5865	1.36992	1.33062	1.40938	1.41405	1.37252	1.44895	1.43307	1.26721	1.56354	1.37598	1.33546	1.41215	1.39161	1.35191	1.42797
	34.9624	1.371	1.33128	1.41075	1.4154	1.37358	1.45064	1.43544	1.2696	1.56653	1.37698	1.33604	1.41327	1.39305	1.35307	1.42979
	35.3383	1.37209	1.33187	1.41212	1.41676	1.37464	1.45242	1.43782	1.27204	1.56952	1.37798	1.33656	1.41469	1.39448	1.35416	1.43158
	35.7143	1.37318	1.33246	1.41348	1.41811	1.3757	1.45401	1.44019	1.27378	1.5725	1.37899	1.33707	1.41622	1.39592	1.3551	1.43333
	36.0902	1.37426	1.33306	1.41485	1.41946	1.37676	1.45559	1.44256	1.27599	1.5757	1.37999	1.33759	1.41776	1.39736	1.35604	1.43501
	36.4662	1.37535	1.33373	1.41629	1.42082	1.37782	1.45722	1.44493	1.27797	1.57847	1.381	1.33811	1.4188	1.3988	1.35699	1.43685
	36.8421	1.37644	1.33442	1.41779	1.42217	1.37888	1.45889	1.44731	1.27995	1.58209	1.38201	1.33863	1.41994	1.40024	1.35822	1.43869
	37.218	1.37753	1.33505	1.41915	1.42353	1.37995	1.46029	1.44968	1.28191	1.58567	1.38302	1.33916	1.42116	1.40168	1.35945	1.44053
	37.594	1.37861	1.33562	1.42052	1.42488	1.38101	1.46181	1.45205	1.28388	1.58846	1.38403	1.3399	1.42229	1.40312	1.36061	1.44238
	37.9699	1.3797	1.3362	1.42188	1.42624	1.38207	1.46327	1.45443	1.28586	1.59143	1.38504	1.34064	1.42343	1.40457	1.36158	1.44422
	38.3459	1.38079	1.33677	1.42325	1.42759	1.38309	1.46473	1.4568	1.28783	1.59499	1.38606	1.34117	1.42457	1.40601	1.36256	1.44607
	38.7218	1.38188	1.33735	1.42461	1.42895	1.384	1.46619	1.45918	1.28968	1.5971	1.38708	1.34168	1.4257	1.40746	1.36353	1.44792
	39.0977	1.38297	1.33792	1.42598	1.4303	1.38506	1.46766	1.46156	1.2917	1.59933	1.3881	1.34219	1.42703	1.40891	1.36451	1.44978
	39.4737	1.38406	1.3385	1.42734	1.43166	1.38606	1.46933	1.46393	1.29371	1.60234	1.38912	1.34271	1.4284	1.41035	1.3656	1.45163
	39.8496	1.38515	1.33907	1.42871	1.43302	1.38716	1.47128	1.46631	1.29569	1.60531	1.39014	1.34334	1.42977	1.4118	1.36677	1.45346
	40.2256	1.38624	1.33965	1.43008	1.43438	1.38825	1.47285	1.46868	1.29767	1.60746	1.39116	1.34408	1.43114	1.41326	1.36797	1.45527
	40.6015	1.38733	1.34023	1.43149	1.43573	1.38935	1.47442	1.47106	1.29905	1.60918	1.39219	1.34481	1.43251	1.41471	1.36918	1.45708
	40.9774	1.38842	1.34082	1.43302	1.43709	1.39026	1.47596	1.47344	1.30059	1.612	1.39321	1.34555	1.43388	1.41616	1.3704	1.45889
	41.3534	1.38952	1.34147	1.43456	1.43845	1.39099	1.47746	1.47582	1.3027	1.61601	1.39424	1.3463	1.43525	1.41762	1.37162	1.4607
	41.7293	1.39061	1.34212	1.43609	1.43981	1.39229	1.47895	1.47819	1.30482	1.62002	1.39527	1.34704	1.43662	1.41907	1.37284	1.4625
	42.1053	1.3917	1.34277	1.43762	1.44117	1.3936	1.48045	1.48057	1.30697	1.62405	1.3963	1.34779	1.43799	1.42053	1.37406	1.46431
	42.4812	1.39279	1.34342	1.43916	1.44253	1.39455	1.48194	1.48295	1.30909	1.6281	1.39734	1.34854	1.43937	1.42199	1.37529	1.46611
	42.8571	1.39389	1.34408	1.44069	1.44389	1.39545	1.4836	1.48533	1.31037	1.63145	1.39837	1.34929	1.44073	1.42345	1.37652	1.46791
	43.2331	1.39498	1.34473	1.44223	1.44525	1.39636	1.48526	1.48771	1.31266	1.63497	1.39941	1.35004	1.4421	1.42491	1.37775	1.46971
	43.609	1.39607	1.34539	1.44376	1.44661	1.39726	1.48692	1.49009	1.31405	1.63948	1.40045	1.3508	1.44359	1.42637	1.37898	1.4715
	43.985	1.39717	1.34604	1.44529	1.44797	1.39817	1.48849	1.49247	1.31744	1.6437	1.40149	1.35156	1.44521	1.42783	1.38022	1.4733
	44.3609	1.39826	1.34672	1.44683	1.44933	1.39907	1.48994	1.49485	1.31893	1.64689	1.40253	1.35232	1.44684	1.4293	1.38146	1.47509
	44.7368	1.39936	1.34755	1.44837	1.45069	1.40007	1.49141	1.49723	1.32007	1.65006	1.40358	1.35308	1.44839	1.43076	1.3827	1.47689
	45.1128	1.40045	1.34838	1.4499	1.45205	1.40116	1.49307	1.49962	1.32197	1.65321	1.40462	1.35385	1.44959	1.43223	1.38394	1.47868
	45.4887	1.40155	1.34908	1.45143	1.45342	1.40226	1.49465	1.502	1.32471	1.65635	1.40567	1.35462	1.45087	1.4337	1.38519	1.48047
	45.8647	1.40265	1.34976	1.45298	1.45478	1.40335	1.4961	1.50438	1.32733	1.6595	1.40672	1.35539	1.45237	1.43517	1.38644	1.48226
	46.2406	1.40374	1.35045	1.45452	1.45614	1.4043	1.49755	1.50676	1.32929	1.66264	1.40777	1.35616	1.45387	1.43664	1.38749	1.48404
	46.6165	1.40484	1.35114	1.45606	1.45751	1.40525	1.499	1.50915	1.33055	1.66578	1.40882	1.35694	1.4553	1.43811	1.38852	1.48583
	46.9925	1.40594	1.35183	1.4576	1.45887	1.40621	1.50044	1.51153	1.33145	1.66873	1.40988	1.35755	1.45655	1.43959	1.38955	1.48761
	47.3684	1.40703	1.35251	1.45908	1.46023	1.40716	1.50203	1.51391	1.33235	1.6721	1.41093	1.35814	1.45797	1.44106	1.39059	1.4894
	47.7444	1.40813	1.3532	1.46055	1.4616	1.40812	1.50371	1.5163	1.33327	1.67537	1.41199	1.35878	1.45948	1.44254	1.39179	1.49118
	48.1203	1.40923	1.35389	1.46202	1.46296	1.40908	1.50539	1.51868	1.33418	1.67897	1.41305	1.35965	1.46085	1.44401	1.393	1.49296
	48.4962	1.41033	1.35457	1.46349	1.46433	1.41004	1.50695	1.52107	1.3351	1.68257	1.41411	1.36054	1.46241	1.44549	1.39422	1.49474
	48.8722	1.41143	1.35526	1.46496	1.46569	1.41102	1.50863	1.52345	1.33602	1.68617	1.41517	1.3613	1.46397	1.44697	1.39533	1.49651
	49.2481	1.41252	1.35595	1.46643	1.46706	1.41196	1.51045	1.52584	1.33694	1.68977	1.41624	1.36193	1.46554	1.44845	1.39641	1.49829
	49.6241	1.41362	1.35664	1.4679	1.46842	1.4129	1.51212	1.52823	1.33794	1.69337	1.41731	1.36256	1.46711	1.44994	1.3975	1.50006
	50	1.41472	1.35732	1.46938	1.46979	1.41386	1.51369	1.53061	1.33966	1.69697	1.41838	1.36319	1.46853	1.45142	1.39859	1.50183
	50.3759	1.41582	1.35801	1.47085	1.47116	1.4149	1.51527	1.533	1.34115	1.70057	1.41945	1.36383	1.46983	1.4529	1.39967	1.50361
	50.7519	1.41692	1.3587	1.47233	1.47252	1.41602	1.51684	1.53539	1.34314	1.70417	1.42052	1.36446	1.47113	1.45439	1.40076	1.50538
	51.1278	1.41803	1.35938	1.4738	1.47389	1.41714	1.51841	1.53777	1.34507	1.70777	1.42159	1.36512	1.47265	1.45588	1.40185	1.50714
	51.5038	1.41913	1.36007	1.47533	1.47526	1.41827	1.52007	1.54016	1.34719	1.71137	1.42267	1.36589	1.47424	1.45737	1.40295	1.50891
	51.8797	1.42023	1.36076	1.4769	1.47663	1.41939	1.52162	1.54255	1.34919	1.71497	1.42375	1.36667	1.47579	1.45886	1.40404	1.51068
	52.2556	1.42133	1.36145	1.47846	1.478	1.42052	1.52329	1.54494	1.35101	1.71857	1.42483	1.36745	1.47712	1.46035	1.40513	1.51244
	52.6316	1.42243	1.36213	1.48002	1.47937	1.42164	1.52484	1.54733	1.3522	1.72214	1.42591	1.36823	1.47845	1.46184	1.40623	1.5142
	53.0075	1.42353	1.36282	1.48158	1.48074	1.42277	1.52637	1.54972	1.35348	1.72574	1.42699	1.36902	1.47977	1.46334	1.40728	1.51597
	53.3835	1.42464	1.36351	1.48315	1.4821	1.42389	1.52791	1.55211	1.35469	1.72934	1.42808	1.36981	1.48109	1.46483	1.40832	1.51773
	53.7594	1.42574	1.36419	1.48471	1.48347	1.42502	1.52957	1.5545	1.35591	1.73294	1.42917	1.37057	1.4824	1.46633	1.40936	1.51948
	54.1353	1.42684	1.36488	1.48628	1.48485	1.42618	1.53123	1.55689	1.35713	1.73654	1.43025	1.37133	1.48372	1.46783	1.4104	1.52124
	54.5113	1.42795	1.36557	1.48784	1.48622	1.42726	1.53289	1.55928	1.35837	1.74014	1.43135	1.37204	1.4851	1.46933	1.41144	1.523
	54.8872	1.42905	1.36625	1.4894	1.48759	1.42836	1.53455	1.56167	1.35963	1.74374	1.43244	1.37274	1.48648	1.47083	1.41248	1.52475
	55.2632	1.43016	1.36694	1.49097	1.48896	1.42929	1.53621	1.56406	1.36034	1.74734	1.43353	1.37344	1.4877	1.47233	1.41352	1.52653
	55.6391	1.43126	1.36763	1.49254	1.49033	1.43019	1.53788	1.56646	1.36118	1.75081	1.43463	1.37414	1.48898	1.47383	1.41456	1.52846
	56.015	1.43237	1.36831	1.4941	1.4917	1.43109	1.53955	1.56885	1.36316	1.75379	1.43573	1.3748	1.49031	1.47534	1.41561	1.53041
	56.391	1.43347	1.369	1.49567	1.49307	1.432	1.54126	1.57124	1.36458	1.75678	1.43683	1.37534	1.49184	1.47685	1.41665	1.53236
	56.7669	1.43458	1.36969	1.49723	1.49445	1.4329	1.54296	1.57363	1.3658	1.75976	1.43793	1.37587	1.49338	1.47835	1.41769	1.53431
	57.1429	1.43568	1.37037	1.4988	1.49582	1.43383	1.54466	1.57603	1.36703	1.76285	1.43904	1.37668	1.49491	1.47986	1.41874	1.53626
	57.5188	1.43679	1.37106	1.50037	1.49719	1.43499	1.54637	1.57842	1.36825	1.76672	1.44014	1.37718	1.49645	1.48137	1.41978	1.53821
	57.8947	1.4379	1.37174	1.50193	1.49857	1.43614	1.54807	1.58082	1.3695	1.77059	1.44125	1.37773	1.49799	1.48289	1.42083	1.54014
	58.2707	1.43901	1.37243	1.5035	1.49994	1.43712	1.54978	1.58321	1.37076	1.77446	1.44236	1.37856	1.49953	1.4844	1.42187	1.54191
	58.6466	1.44011	1.37312	1.50507	1.50132	1.43809	1.55148	1.58561	1.37202	1.77833	1.44347	1.37939	1.50108	1.48591	1.42292	1.5436
	59.0226	1.44122	1.3738	1.50664	1.50269	1.43907	1.55319	1.588	1.37328	1.7822	1.44459	1.38023	1.50262	1.48743	1.42396	1.54532
	59.3985	1.44233	1.37449	1.50821	1.50407	1.44005	1.55489	1.5904	1.37454	1.78607	1.4457	1.38107	1.50417	1.48895	1.42501	1.54719
	59.7744	1.44344	1.37518	1.50978	1.50544	1.44108	1.5566	1.59279	1.37581	1.78994	1.44682	1.38176	1.50572	1.49047	1.42605	1.54895
	60.1504	1.44455	1.37586	1.51135	1.50682	1.44219	1.5583	1.59519	1.37707	1.79374	1.44794	1.38245	1.50711	1.49199	1.4271	1.55076
	60.5263	1.44566	1.37655	1.51292	1.50819	1.44327	1.56001	1.59759	1.37813	1.79651	1.44906	1.38313	1.50842	1.49351	1.42815	1.55263
	60.9023	1.44677	1.37719	1.51449	1.50957	1.44424	1.56171	1.59999	1.37912	1.79986	1.45019	1.38395	1.50988	1.49503	1.4292	1.55449
	61.2782	1.44788	1.37784	1.51606	1.51095	1.4452	1.56342	1.60238	1.38085	1.80381	1.45131	1.38465	1.51158	1.49656	1.43024	1.55634
	61.6541	1.44899	1.37849	1.51763	1.51232	1.44623	1.56513	1.60478	1.38209	1.80775	1.45244	1.38536	1.51328	1.49808	1.43134	1.55814
	62.0301	1.4501	1.37913	1.5192	1.5137	1.44735	1.56683	1.60718	1.38333	1.81083	1.45357	1.38619	1.51494	1.49961	1.43254	1.55995
	62.406	1.45121	1.37978	1.52077	1.51508	1.44847	1.56854	1.60958	1.38457	1.81374	1.4547	1.38708	1.51645	1.50114	1.43375	1.56175
	62.782	1.45232	1.38043	1.52234	1.51646	1.44959	1.57025	1.61198	1.38581	1.81662	1.45584	1.3878	1.51795	1.50267	1.43497	1.56355
	63.1579	1.45343	1.38107	1.52391	1.51783	1.45071	1.57192	1.61438	1.38705	1.81951	1.45697	1.38831	1.51946	1.5042	1.43609	1.56535
	63.5338	1.45454	1.38172	1.52548	1.51921	1.45183	1.5736	1.61678	1.38829	1.8224	1.45811	1.38887	1.52097	1.50573	1.43705	1.56716
	63.9098	1.45566	1.38237	1.52706	1.52059	1.45295	1.57528	1.61918	1.38953	1.8268	1.45925	1.38957	1.52248	1.50727	1.43801	1.56896
	64.2857	1.45677	1.38302	1.52863	1.52197	1.45408	1.57696	1.62158	1.39078	1.83133	1.46039	1.39027	1.52399	1.50881	1.43906	1.57085
	64.6617	1.45788	1.38367	1.5302	1.52335	1.45501	1.57864	1.62398	1.39202	1.83462	1.46154	1.39098	1.5255	1.51034	1.44018	1.57275
	65.0376	1.45899	1.38431	1.53178	1.52473	1.45593	1.58032	1.62638	1.39327	1.83779	1.46268	1.39168	1.52701	1.51188	1.44131	1.57466
	65.4135	1.46011	1.38496	1.53335	1.52611	1.45685	1.582	1.62879	1.39451	1.84095	1.46383	1.39239	1.52853	1.51342	1.44243	1.57656
	65.7895	1.46122	1.38561	1.53492	1.52749	1.45777	1.58368	1.63119	1.39576	1.84488	1.46498	1.39309	1.53004	1.51496	1.44356	1.57847
	66.1654	1.46234	1.38626	1.5365	1.52887	1.45869	1.58536	1.63359	1.39701	1.84892	1.46613	1.3938	1.53156	1.51651	1.4447	1.58037
	66.5414	1.46345	1.38691	1.53807	1.53026	1.4596	1.58704	1.636	1.39825	1.85297	1.46729	1.3945	1.53307	1.51805	1.44583	1.58228
	66.9173	1.46457	1.38756	1.53971	1.53164	1.46052	1.58872	1.6384	1.3995	1.85692	1.46845	1.39521	1.53459	1.5196	1.44697	1.58418
	67.2932	1.46568	1.38821	1.54135	1.53302	1.46144	1.5904	1.6408	1.40075	1.86034	1.4696	1.39592	1.53621	1.52115	1.44811	1.58609
	67.6692	1.4668	1.38886	1.543	1.5344	1.46236	1.59209	1.64321	1.402	1.86376	1.47076	1.39662	1.53793	1.52269	1.44925	1.588
	68.0451	1.46791	1.38951	1.54459	1.53579	1.46327	1.59377	1.64561	1.40325	1.86718	1.47193	1.39733	1.53965	1.52425	1.4504	1.58991
	68.4211	1.46903	1.39016	1.54616	1.53717	1.46419	1.59545	1.64802	1.4045	1.8706	1.47309	1.39804	1.54138	1.5258	1.45154	1.59173
	68.797	1.47015	1.39081	1.54773	1.53855	1.46511	1.59713	1.65042	1.40575	1.87402	1.47426	1.39875	1.54311	1.52735	1.45269	1.5935
	69.1729	1.47126	1.39146	1.5493	1.53994	1.46603	1.59881	1.65283	1.407	1.87774	1.47543	1.39945	1.54468	1.52891	1.4537	1.59527
	69.5489	1.47238	1.39211	1.55086	1.54132	1.46695	1.6005	1.65523	1.40826	1.88148	1.4766	1.40016	1.54615	1.53046	1.45467	1.59703
	69.9248	1.4735	1.39276	1.55243	1.54271	1.46786	1.60218	1.65764	1.40953	1.88522	1.47777	1.40087	1.54773	1.53202	1.45565	1.59924
	70.3008	1.47462	1.39341	1.554	1.54409	1.46878	1.60387	1.66005	1.41082	1.88896	1.47895	1.40158	1.54953	1.53358	1.45662	1.60118
	70.6767	1.47573	1.39406	1.55557	1.54548	1.4697	1.60563	1.66246	1.41212	1.89269	1.48012	1.40229	1.55105	1.53514	1.4576	1.60305
	71.0526	1.47685	1.39472	1.55714	1.54686	1.47062	1.60739	1.66486	1.41342	1.89643	1.4813	1.403	1.55257	1.5367	1.45876	1.60492
	71.4286	1.47797	1.39537	1.55871	1.54825	1.47154	1.60915	1.66727	1.41473	1.90017	1.48248	1.40371	1.55409	1.53827	1.46009	1.60679
	71.8045	1.47909	1.39602	1.56028	1.54963	1.47245	1.61091	1.66968	1.41603	1.9039	1.48367	1.40442	1.55561	1.53983	1.46142	1.60866
	72.1805	1.48021	1.39667	1.56185	1.55102	1.47337	1.61249	1.67209	1.41734	1.90764	1.48485	1.40513	1.55714	1.5414	1.46275	1.61053
	72.5564	1.48133	1.39732	1.56342	1.55241	1.47429	1.61398	1.6745	1.41864	1.91137	1.48604	1.40584	1.55866	1.54297	1.46409	1.61241
	72.9323	1.48245	1.39798	1.565	1.55379	1.47521	1.61565	1.67691	1.42102	1.91511	1.48723	1.40656	1.56019	1.54454	1.46543	1.61428
	73.3083	1.48357	1.39863	1.56657	1.55518	1.47618	1.61733	1.67932	1.42371	1.91885	1.48842	1.40727	1.56172	1.54611	1.4667	1.61615
	73.6842	1.48469	1.39928	1.56814	1.55657	1.47716	1.61904	1.68173	1.4264	1.92258	1.48962	1.40798	1.56325	1.54768	1.46788	1.61801
	74.0602	1.48581	1.39994	1.56972	1.55796	1.47813	1.62082	1.68414	1.42909	1.92632	1.49081	1.40869	1.56479	1.54926	1.46906	1.61988
	74.4361	1.48694	1.40059	1.57129	1.55935	1.47911	1.62256	1.68655	1.43179	1.93005	1.49201	1.40941	1.56632	1.55083	1.47025	1.62175
	74.812	1.48806	1.40125	1.57286	1.56073	1.48006	1.62419	1.68896	1.43352	1.93379	1.49321	1.41012	1.56788	1.55241	1.47144	1.62362
	75.188	1.48918	1.4019	1.57444	1.56212	1.48092	1.62582	1.69138	1.43414	1.93753	1.49441	1.41091	1.56943	1.55399	1.47263	1.62549
	75.5639	1.4903	1.40255	1.57601	1.56351	1.48201	1.62746	1.69379	1.43477	1.94126	1.49562	1.41175	1.57099	1.55557	1.47382	1.62735
	75.9398	1.49143	1.40321	1.57759	1.5649	1.48303	1.62914	1.6962	1.43539	1.945	1.49683	1.41259	1.57255	1.55715	1.47501	1.62922
	76.3158	1.49255	1.40386	1.57917	1.56629	1.48406	1.63083	1.69861	1.43602	1.94873	1.49804	1.41344	1.57411	1.55874	1.47621	1.63109
	76.6917	1.49367	1.40452	1.58076	1.56768	1.4852	1.63252	1.70103	1.43665	1.95247	1.49925	1.41419	1.57567	1.56032	1.47741	1.63296
	77.0677	1.4948	1.40517	1.58234	1.56907	1.48634	1.63422	1.70344	1.43727	1.9562	1.50046	1.41472	1.57723	1.56191	1.47861	1.63483
	77.4436	1.49592	1.40583	1.58392	1.57047	1.48748	1.63591	1.70586	1.4379	1.95993	1.50168	1.41525	1.57879	1.5635	1.47966	1.6367
	77.8195	1.49705	1.40648	1.58551	1.57186	1.48839	1.6376	1.70827	1.43852	1.96354	1.50289	1.41594	1.58036	1.56509	1.48075	1.63857
	78.1955	1.49817	1.40714	1.58709	1.57325	1.48926	1.63929	1.71068	1.43915	1.96719	1.50411	1.41668	1.58192	1.56668	1.482	1.64044
	78.5714	1.4993	1.4078	1.58868	1.57464	1.49013	1.64098	1.7131	1.43977	1.97092	1.50534	1.41742	1.58349	1.56827	1.48325	1.64231
	78.9474	1.50042	1.40845	1.59026	1.57603	1.49101	1.64267	1.71552	1.4404	1.97466	1.50656	1.41817	1.58507	1.56986	1.48451	1.64413
	79.3233	1.50155	1.40911	1.59184	1.57743	1.49188	1.64436	1.71793	1.44159	1.97839	1.50779	1.41892	1.58664	1.57146	1.48577	1.64588
	79.6992	1.50267	1.40977	1.59343	1.57882	1.49284	1.64605	1.72035	1.44212	1.98212	1.50902	1.41966	1.58822	1.57306	1.48703	1.64764
	80.0752	1.5038	1.41042	1.59502	1.58021	1.49381	1.64774	1.72277	1.44265	1.98586	1.51025	1.42041	1.58992	1.57466	1.48827	1.6494
	80.4511	1.50493	1.41108	1.5966	1.58161	1.4948	1.64943	1.72518	1.44318	1.98959	1.51148	1.42117	1.59171	1.57626	1.48949	1.65121
	80.8271	1.50605	1.41174	1.59819	1.583	1.49578	1.65112	1.7276	1.4437	1.99333	1.51272	1.42192	1.5935	1.57786	1.49071	1.65321
	81.203	1.50718	1.41239	1.59977	1.5844	1.49687	1.65281	1.73002	1.44423	1.99706	1.51395	1.42267	1.59529	1.57946	1.49194	1.65522
	81.5789	1.50831	1.41305	1.60136	1.58579	1.49796	1.6545	1.73244	1.44476	2.0008	1.51519	1.42343	1.59709	1.58107	1.49317	1.65723
	81.9549	1.50944	1.41371	1.60295	1.58718	1.49905	1.6562	1.73486	1.44529	2.00453	1.51644	1.42418	1.59889	1.58268	1.4944	1.65915
	82.3308	1.51056	1.41437	1.60453	1.58858	1.50014	1.65789	1.73728	1.44587	2.00824	1.51768	1.42494	1.6007	1.58428	1.49563	1.66102
	82.7068	1.51169	1.41503	1.60612	1.58998	1.50123	1.65958	1.7397	1.44647	2.01166	1.51893	1.42553	1.60251	1.58589	1.49686	1.6629
	83.0827	1.51282	1.41569	1.60771	1.59137	1.50232	1.66127	1.74212	1.44708	2.01509	1.52018	1.4261	1.60433	1.58751	1.4981	1.66484
	83.4586	1.51395	1.41634	1.6093	1.59277	1.50341	1.66297	1.74454	1.44768	2.01852	1.52143	1.42668	1.60615	1.58912	1.49934	1.66687
	83.8346	1.51508	1.417	1.61089	1.59417	1.50431	1.66466	1.74696	1.44829	2.02194	1.52268	1.42735	1.60798	1.59073	1.50058	1.66891
	84.2105	1.51621	1.41766	1.61247	1.59556	1.50513	1.66635	1.74938	1.44938	2.02537	1.52394	1.42807	1.60981	1.59235	1.50183	1.67095
	84.5865	1.51734	1.41831	1.61406	1.59696	1.50595	1.66805	1.7518	1.4507	2.0288	1.52519	1.42879	1.61165	1.59397	1.50307	1.67299
	84.9624	1.51847	1.41894	1.61565	1.59836	1.50677	1.66974	1.75422	1.45202	2.03222	1.52645	1.42951	1.61349	1.59559	1.50432	1.67503
	85.3383	1.5196	1.41958	1.61724	1.59976	1.50759	1.67144	1.75664	1.45335	2.03575	1.52772	1.43023	1.61533	1.59721	1.50557	1.67707
	85.7143	1.52073	1.42021	1.61883	1.60115	1.50854	1.67313	1.75907	1.45467	2.03936	1.52898	1.43095	1.61718	1.59883	1.50683	1.67911
	86.0902	1.52187	1.42085	1.62042	1.60255	1.50952	1.67483	1.76149	1.456	2.04298	1.53025	1.43167	1.61929	1.60046	1.50803	1.68115
	86.4662	1.523	1.42148	1.62201	1.60395	1.5105	1.67652	1.76391	1.45732	2.04659	1.53152	1.43239	1.62099	1.60208	1.50923	1.6832
	86.8421	1.52413	1.42212	1.6236	1.60535	1.51148	1.67822	1.76634	1.45865	2.05019	1.53279	1.43311	1.62279	1.60371	1.51043	1.68525
	87.218	1.52526	1.42276	1.6252	1.60675	1.51246	1.67992	1.76876	1.45998	2.0538	1.53406	1.43384	1.62468	1.60534	1.51163	1.68729
	87.594	1.5264	1.4234	1.62679	1.60815	1.51344	1.68161	1.77119	1.46131	2.05741	1.53534	1.43456	1.62655	1.60697	1.51284	1.68934
	87.9699	1.52753	1.42403	1.62838	1.60955	1.51442	1.68331	1.77361	1.46264	2.06102	1.53661	1.43519	1.62842	1.6086	1.51404	1.69139
	88.3459	1.52866	1.42467	1.62997	1.61095	1.51541	1.68501	1.77604	1.46398	2.06462	1.53789	1.43582	1.6303	1.61024	1.51525	1.69344
	88.7218	1.5298	1.42531	1.63156	1.61235	1.51639	1.6867	1.77846	1.46534	2.06823	1.53918	1.43644	1.63216	1.61187	1.51646	1.6955
	89.0977	1.53093	1.42595	1.63316	1.61375	1.51737	1.6884	1.78089	1.4667	2.07184	1.54046	1.43707	1.63367	1.61351	1.51767	1.69755
	89.4737	1.53207	1.42659	1.63475	1.61515	1.51836	1.6901	1.78331	1.46807	2.07545	1.54175	1.4377	1.63545	1.61515	1.51888	1.69961
	89.8496	1.5332	1.42723	1.63634	1.61656	1.51934	1.6918	1.78574	1.46943	2.07906	1.54304	1.43833	1.6375	1.61679	1.5201	1.70166
	90.2256	1.53433	1.42787	1.63794	1.61796	1.52032	1.69349	1.78817	1.4708	2.08266	1.54433	1.43896	1.63956	1.61843	1.52132	1.70372
	90.6015	1.53547	1.42858	1.63953	1.61936	1.52131	1.69519	1.7906	1.47217	2.08627	1.54562	1.43972	1.64163	1.62007	1.52254	1.70577
	90.9774	1.53661	1.42933	1.64112	1.62076	1.52229	1.69689	1.79302	1.47353	2.08988	1.54692	1.44052	1.64366	1.62172	1.52376	1.70773
	91.3534	1.53774	1.43008	1.64272	1.62217	1.52328	1.69859	1.79545	1.47491	2.09349	1.54822	1.44132	1.64559	1.62337	1.52498	1.70976
	91.7293	1.53888	1.43084	1.64431	1.62357	1.52427	1.70029	1.79788	1.47628	2.0971	1.54952	1.44212	1.64753	1.62501	1.5262	1.71194
	92.1053	1.54002	1.43158	1.64591	1.62497	1.52526	1.70199	1.80031	1.47765	2.10071	1.55082	1.44292	1.64948	1.62666	1.52743	1.71402
	92.4812	1.54115	1.43225	1.6475	1.62638	1.52625	1.70369	1.80274	1.47903	2.10431	1.55213	1.44373	1.65142	1.62832	1.52866	1.71609
	92.8571	1.54229	1.43291	1.6491	1.62778	1.52724	1.70539	1.80517	1.4804	2.10792	1.55343	1.44454	1.65338	1.62997	1.52989	1.71815
	93.2331	1.54343	1.43357	1.65066	1.62919	1.52823	1.70709	1.8076	1.48143	2.11153	1.55474	1.44554	1.65534	1.63162	1.53117	1.72022
	93.609	1.54456	1.43424	1.65229	1.63059	1.5294	1.70879	1.81003	1.4822	2.11514	1.55606	1.44628	1.6573	1.63328	1.53248	1.72229
	93.985	1.5457	1.4349	1.65389	1.632	1.53058	1.71049	1.81246	1.48298	2.11875	1.55737	1.44706	1.65927	1.63494	1.53379	1.72435
	94.3609	1.54684	1.43557	1.65549	1.6334	1.53176	1.7122	1.81489	1.48376	2.12236	1.55869	1.44792	1.66124	1.6366	1.53506	1.72612
	94.7368	1.54798	1.43623	1.65714	1.63481	1.53294	1.7139	1.81732	1.48453	2.12597	1.56001	1.44878	1.66332	1.63826	1.53629	1.72787
	95.1128	1.54912	1.4369	1.65879	1.63622	1.53413	1.7156	1.81976	1.48531	2.12958	1.56133	1.44965	1.66581	1.63992	1.53752	1.72996
	95.4887	1.55026	1.43756	1.66042	1.63762	1.53531	1.71741	1.82219	1.48638	2.13319	1.56265	1.45052	1.66763	1.64159	1.53876	1.73214
	95.8647	1.5514	1.43823	1.66205	1.63903	1.5365	1.71928	1.82462	1.48798	2.1368	1.56398	1.45139	1.66946	1.64325	1.53999	1.73433
	96.2406	1.55254	1.43889	1.66368	1.64044	1.53768	1.72116	1.82706	1.48958	2.14041	1.56531	1.45226	1.67127	1.64492	1.54123	1.73652
	96.6165	1.55368	1.43956	1.66531	1.64184	1.53886	1.72303	1.82949	1.49117	2.14402	1.56664	1.45313	1.67322	1.64659	1.54247	1.73873
	96.9925	1.55482	1.44022	1.66694	1.64325	1.54005	1.7249	1.83192	1.49247	2.14763	1.56797	1.45401	1.67523	1.64826	1.54371	1.74092
	97.3684	1.55596	1.44089	1.66857	1.64466	1.54123	1.72654	1.83436	1.49319	2.15124	1.5693	1.45488	1.67725	1.64993	1.54495	1.743
	97.7444	1.5571	1.44156	1.6702	1.64607	1.54218	1.72817	1.83679	1.49391	2.1551	1.57064	1.45576	1.67927	1.65161	1.54619	1.74507
	98.1203	1.55824	1.44222	1.67184	1.64748	1.54305	1.7298	1.83923	1.49463	2.15871	1.57198	1.45664	1.6813	1.65329	1.54744	1.74716
	98.4962	1.55939	1.44289	1.67347	1.64889	1.54393	1.73143	1.84166	1.49535	2.16225	1.57332	1.45752	1.68334	1.65496	1.54868	1.74924
	98.8722	1.56053	1.44356	1.6751	1.65029	1.5448	1.73306	1.8441	1.49607	2.16579	1.57467	1.45841	1.68538	1.65664	1.54993	1.75133
	99.2481	1.56167	1.44423	1.67674	1.6517	1.54567	1.73469	1.84654	1.49682	2.16932	1.57601	1.4593	1.68743	1.65832	1.55118	1.75342
	99.6241	1.56281	1.44489	1.67837	1.65311	1.54654	1.73632	1.84897	1.49756	2.17291	1.57736	1.4602	1.68948	1.66001	1.55243	1.75552
	100	1.56396	1.44556	1.68001	1.65452	1.54741	1.73795	1.85141	1.4983	2.17648	1.57871	1.46132	1.69153	1.66169	1.55368	1.75761
	100.376	1.5651	1.44623	1.68164	1.65594	1.54827	1.73958	1.85385	1.49958	2.1799	1.58007	1.46248	1.69359	1.66338	1.55493	1.75971
	100.752	1.56624	1.44689	1.68328	1.65735	1.54914	1.74121	1.85629	1.50027	2.18344	1.58142	1.46365	1.69565	1.66506	1.5562	1.7618
	101.128	1.56739	1.44754	1.68492	1.65876	1.55001	1.74287	1.85872	1.50095	2.18697	1.58278	1.46468	1.69771	1.66675	1.55748	1.76389
	101.504	1.56853	1.44819	1.68655	1.66017	1.55087	1.74458	1.86116	1.50164	2.19051	1.58414	1.46548	1.69978	1.66844	1.55876	1.76604
	101.88	1.56968	1.44883	1.68818	1.66158	1.55174	1.74629	1.8636	1.50233	2.19404	1.58551	1.46608	1.70186	1.67014	1.56004	1.76816
	102.256	1.57082	1.44948	1.68982	1.66299	1.5526	1.748	1.86604	1.50302	2.19758	1.58687	1.46667	1.70401	1.67183	1.56121	1.77027
	102.632	1.57197	1.45013	1.69145	1.66441	1.55347	1.7497	1.86848	1.50372	2.20112	1.58824	1.46736	1.70617	1.67353	1.56247	1.77239
	103.008	1.57311	1.45078	1.69309	1.66582	1.55433	1.75141	1.87092	1.50496	2.20465	1.58961	1.46825	1.70833	1.67522	1.56385	1.77452
	103.383	1.57426	1.45142	1.69472	1.66723	1.55519	1.75312	1.87336	1.50623	2.20819	1.59098	1.46915	1.71051	1.67692	1.56519	1.77664
	103.759	1.5754	1.45207	1.69636	1.66865	1.55606	1.75483	1.8758	1.5075	2.21172	1.59236	1.47006	1.71269	1.67862	1.56648	1.77877
	104.135	1.57655	1.45272	1.698	1.67006	1.55692	1.75654	1.87824	1.50877	2.21526	1.59373	1.47097	1.71496	1.68033	1.56778	1.78091
	104.511	1.5777	1.45336	1.69963	1.67147	1.55784	1.75825	1.88069	1.51004	2.2188	1.59511	1.47188	1.71777	1.68203	1.56908	1.78304
	104.887	1.57884	1.45401	1.70127	1.67289	1.55882	1.75996	1.88313	1.51131	2.22233	1.59649	1.47279	1.71981	1.68374	1.57038	1.78518
	105.263	1.57999	1.45466	1.70285	1.6743	1.55981	1.76167	1.88557	1.51258	2.22586	1.59788	1.47371	1.72244	1.68544	1.57168	1.78732
	105.639	1.58114	1.45531	1.7044	1.67572	1.56079	1.76338	1.88801	1.51385	2.2294	1.59926	1.47463	1.72508	1.68715	1.57299	1.78947
	106.015	1.58229	1.45596	1.70603	1.67713	1.56178	1.76509	1.89046	1.51512	2.23293	1.60065	1.47555	1.72773	1.68886	1.5743	1.79162
	106.391	1.58344	1.4566	1.70773	1.67855	1.56277	1.7668	1.8929	1.5164	2.23646	1.60204	1.47647	1.73037	1.69058	1.57561	1.79377
	106.767	1.58458	1.45725	1.70944	1.67996	1.56376	1.76851	1.89534	1.5177	2.23999	1.60344	1.47733	1.73302	1.69229	1.57692	1.79589
	107.143	1.58573	1.4579	1.71112	1.68138	1.56475	1.77022	1.89779	1.51899	2.24381	1.60483	1.47831	1.73497	1.69401	1.57824	1.79802
	107.519	1.58688	1.45855	1.71277	1.6828	1.56575	1.77193	1.90023	1.52029	2.24757	1.60623	1.47923	1.73681	1.69572	1.57956	1.80015
	107.895	1.58803	1.4592	1.71441	1.68421	1.56674	1.77366	1.90268	1.52158	2.25103	1.60763	1.48016	1.73865	1.69744	1.58088	1.80228
	108.271	1.58918	1.45985	1.71606	1.68563	1.56773	1.77539	1.90512	1.52287	2.25449	1.60903	1.48108	1.74049	1.69916	1.58221	1.80441
	108.647	1.59033	1.4605	1.71771	1.68705	1.56872	1.77713	1.90757	1.52417	2.25795	1.61044	1.48201	1.74233	1.70089	1.58353	1.80647
	109.023	1.59148	1.46114	1.71935	1.68847	1.56971	1.77886	1.91002	1.52546	2.2614	1.61184	1.48294	1.74418	1.70261	1.58486	1.80865
	109.398	1.59263	1.46179	1.721	1.68988	1.5707	1.7806	1.91246	1.52676	2.26485	1.61325	1.48387	1.74638	1.70434	1.5862	1.81081
	109.774	1.59378	1.46244	1.72265	1.6913	1.57169	1.78233	1.91491	1.52805	2.26831	1.61466	1.48481	1.74869	1.70606	1.58755	1.81287
	110.15	1.59494	1.46309	1.72429	1.69272	1.57268	1.78412	1.91736	1.52935	2.27184	1.61608	1.48574	1.75123	1.70779	1.58916	1.81482
	110.526	1.59609	1.4637	1.72594	1.69414	1.57369	1.78595	1.9198	1.53065	2.27538	1.6175	1.48668	1.75375	1.70952	1.59083	1.81677
	110.902	1.59724	1.46432	1.72758	1.69556	1.57472	1.78777	1.92225	1.53194	2.27892	1.61891	1.48762	1.75629	1.71126	1.59251	1.81873
	111.278	1.59839	1.46494	1.72923	1.69698	1.57575	1.7896	1.9247	1.53324	2.28245	1.62033	1.48856	1.75883	1.71299	1.5942	1.82088
	111.654	1.59954	1.46555	1.73088	1.6984	1.57678	1.79133	1.92715	1.53448	2.28599	1.62176	1.4895	1.76137	1.71473	1.5959	1.82311
	112.03	1.6007	1.46617	1.73252	1.69982	1.57781	1.79303	1.9296	1.53564	2.28953	1.62318	1.49044	1.76392	1.71646	1.59759	1.82536
	112.406	1.60185	1.46679	1.73417	1.70124	1.57884	1.79474	1.93205	1.53708	2.29306	1.62461	1.49139	1.76661	1.7182	1.59903	1.8276
	112.782	1.603	1.4674	1.73578	1.70266	1.57987	1.79645	1.9345	1.53836	2.2966	1.62604	1.49234	1.7695	1.71994	1.60038	1.82986
	113.158	1.60416	1.46802	1.73736	1.70408	1.58091	1.79816	1.93695	1.53963	2.30014	1.62748	1.49329	1.7724	1.72169	1.60173	1.83211
	113.534	1.60531	1.46863	1.73895	1.7055	1.58194	1.79986	1.9394	1.5409	2.30367	1.62891	1.49424	1.77532	1.72343	1.60309	1.83437
	113.91	1.60646	1.46925	1.74053	1.70692	1.58297	1.80157	1.94185	1.54217	2.30721	1.63035	1.49519	1.77824	1.72518	1.60445	1.83657
	114.286	1.60762	1.46987	1.74222	1.70834	1.584	1.80328	1.9443	1.54344	2.31075	1.63179	1.49615	1.78117	1.72692	1.60581	1.83873
	114.662	1.60877	1.47048	1.74393	1.70977	1.58504	1.80498	1.94676	1.54471	2.31468	1.63323	1.4971	1.7841	1.72867	1.60718	1.84089
	115.038	1.60993	1.4711	1.74564	1.71119	1.58609	1.80669	1.94921	1.54598	2.31869	1.63467	1.49806	1.78645	1.73042	1.60854	1.84306
	115.414	1.61108	1.47172	1.74735	1.71261	1.58714	1.80842	1.95166	1.54725	2.3227	1.63612	1.49902	1.78862	1.73218	1.60991	1.84522
	115.789	1.61224	1.47233	1.74904	1.71403	1.58819	1.81016	1.95411	1.54852	2.32626	1.63757	1.49999	1.7908	1.73393	1.61143	1.84736
	116.165	1.6134	1.47295	1.75069	1.71546	1.58925	1.8119	1.95657	1.54979	2.32978	1.63902	1.50094	1.79299	1.73569	1.61299	1.84925
	116.541	1.61455	1.47356	1.75235	1.71688	1.5903	1.81365	1.95902	1.55107	2.33331	1.64047	1.50161	1.79542	1.73744	1.61454	1.85114
	116.917	1.61571	1.47418	1.754	1.71831	1.59135	1.81539	1.96147	1.55236	2.33681	1.64193	1.50228	1.79767	1.7392	1.61611	1.85303
	117.293	1.61687	1.4748	1.75566	1.71973	1.5924	1.81713	1.96393	1.55364	2.34032	1.64339	1.50295	1.80031	1.74096	1.61768	1.85492
	117.669	1.61802	1.47541	1.75731	1.72115	1.59346	1.81888	1.96638	1.55493	2.34382	1.64485	1.50363	1.80296	1.74273	1.61925	1.85702
	118.045	1.61918	1.47603	1.75897	1.72258	1.59451	1.82062	1.96884	1.55622	2.34733	1.64631	1.50439	1.80552	1.74449	1.62083	1.85915
	118.421	1.62034	1.47665	1.76063	1.724	1.59556	1.82236	1.9713	1.55751	2.35083	1.64778	1.5054	1.80789	1.74625	1.62241	1.86129
	118.797	1.6215	1.47729	1.76229	1.72543	1.59661	1.82411	1.97375	1.55847	2.35434	1.64925	1.50641	1.81026	1.74802	1.62398	1.86342
	119.173	1.62266	1.47796	1.76394	1.72686	1.59767	1.82585	1.97621	1.55939	2.35784	1.65072	1.50728	1.81264	1.74979	1.62521	1.86543
	119.549	1.62381	1.47862	1.7656	1.72828	1.59872	1.8276	1.97866	1.5603	2.36121	1.65219	1.50798	1.81503	1.75156	1.6267	1.86735
	119.925	1.62497	1.47928	1.76726	1.72971	1.59977	1.82935	1.98112	1.56122	2.36451	1.65366	1.50866	1.81742	1.75333	1.62831	1.86926
	120.301	1.62613	1.47994	1.76892	1.73113	1.60082	1.83109	1.98358	1.56214	2.36781	1.65514	1.5093	1.81982	1.75511	1.62991	1.87118
	120.677	1.62729	1.48061	1.77058	1.73256	1.60188	1.83284	1.98604	1.56306	2.37111	1.65662	1.50994	1.82223	1.75688	1.63152	1.8731
	121.053	1.62845	1.48127	1.77224	1.73399	1.60293	1.83459	1.9885	1.56394	2.37444	1.6581	1.51074	1.82464	1.75866	1.63313	1.87548
	121.429	1.62961	1.48193	1.7739	1.73542	1.60398	1.83634	1.99095	1.56481	2.37806	1.65958	1.51148	1.82706	1.76044	1.63475	1.87834
	121.805	1.63077	1.4826	1.77556	1.73684	1.60504	1.83808	1.99341	1.56568	2.38219	1.66107	1.51218	1.82949	1.76222	1.63637	1.88061
	122.18	1.63193	1.48326	1.77723	1.73827	1.60609	1.83983	1.99587	1.56655	2.38594	1.66256	1.51288	1.83191	1.764	1.63799	1.88276
	122.556	1.63309	1.48393	1.77889	1.7397	1.60714	1.84158	1.99833	1.56742	2.38946	1.66405	1.51357	1.83434	1.76579	1.63961	1.88491
	122.932	1.63425	1.48459	1.78055	1.74113	1.60819	1.84333	2.00079	1.56829	2.39333	1.66554	1.51427	1.83718	1.76757	1.64123	1.88706
	123.308	1.63542	1.48526	1.78221	1.74256	1.60925	1.84508	2.00325	1.56916	2.39733	1.66704	1.51497	1.84022	1.76936	1.64259	1.88921
	123.684	1.63658	1.48593	1.78387	1.74399	1.6103	1.84683	2.00571	1.57003	2.40132	1.66854	1.51567	1.84327	1.77115	1.64395	1.89137
	124.06	1.63774	1.48659	1.78554	1.74542	1.61135	1.84858	2.00818	1.5709	2.40531	1.67004	1.51636	1.84633	1.77294	1.64515	1.89352
	124.436	1.6389	1.48726	1.7872	1.74685	1.61241	1.85033	2.01064	1.57178	2.4093	1.67154	1.51706	1.84891	1.77473	1.64635	1.89572
	124.812	1.64006	1.48792	1.78887	1.74828	1.61346	1.85208	2.0131	1.57265	2.41329	1.67304	1.51776	1.85126	1.77653	1.64755	1.89818
	125.188	1.64123	1.48859	1.79053	1.74971	1.61451	1.85383	2.01556	1.57352	2.41727	1.67455	1.51846	1.85362	1.77833	1.64875	1.90031
	125.564	1.64239	1.48926	1.79219	1.75114	1.61557	1.85557	2.01802	1.5744	2.42125	1.67606	1.51916	1.85598	1.78012	1.64995	1.90273
	125.94	1.64355	1.48993	1.79386	1.75257	1.61662	1.8573	2.02049	1.57527	2.42523	1.67757	1.51986	1.85834	1.78192	1.65115	1.90573
	126.316	1.64472	1.4906	1.79553	1.754	1.61767	1.85903	2.02295	1.57615	2.42921	1.67908	1.52056	1.86068	1.78372	1.65236	1.90857
	126.692	1.64588	1.49127	1.79719	1.75543	1.61873	1.86077	2.02542	1.57702	2.43319	1.6806	1.52126	1.86302	1.78553	1.65356	1.9108
	127.068	1.64705	1.49194	1.79886	1.75686	1.61978	1.8625	2.02788	1.5779	2.43693	1.68212	1.52196	1.86537	1.78733	1.65476	1.91303
	127.444	1.64821	1.49261	1.80052	1.7583	1.62083	1.86434	2.03034	1.5789	2.44056	1.68364	1.52266	1.8682	1.78914	1.65597	1.91524
	127.82	1.64938	1.49328	1.80219	1.75973	1.62188	1.86611	2.03281	1.58033	2.44419	1.68516	1.52336	1.87152	1.79094	1.65717	1.91745
	128.195	1.65054	1.49395	1.80386	1.76116	1.62294	1.86787	2.03527	1.58168	2.44782	1.68669	1.52406	1.87465	1.79275	1.65837	1.91966
	128.571	1.65171	1.49462	1.80553	1.76259	1.62399	1.86963	2.03774	1.58266	2.45145	1.68821	1.52476	1.87688	1.79456	1.65958	1.92187
	128.947	1.65287	1.49529	1.80719	1.76403	1.62504	1.87139	2.04021	1.5839	2.45508	1.68974	1.52546	1.87911	1.79638	1.66078	1.92408
	129.323	1.65404	1.49596	1.80886	1.76546	1.6261	1.87315	2.04267	1.58515	2.45871	1.69128	1.52616	1.88135	1.79819	1.66201	1.92643
	129.699	1.65521	1.49663	1.81053	1.76689	1.62715	1.87491	2.04514	1.5864	2.46268	1.69281	1.52686	1.88357	1.80001	1.66346	1.92869
	130.075	1.65637	1.49731	1.8122	1.76833	1.62813	1.87667	2.04761	1.58765	2.46679	1.69435	1.52757	1.88579	1.80182	1.66491	1.93074
	130.451	1.65754	1.49798	1.81387	1.76976	1.62906	1.87843	2.05008	1.5889	2.4709	1.69589	1.52827	1.88801	1.80364	1.66636	1.93296
	130.827	1.65871	1.49861	1.81554	1.7712	1.62999	1.88018	2.05254	1.59015	2.47501	1.69743	1.52897	1.89023	1.80546	1.66782	1.93558
	131.203	1.65987	1.49923	1.8172	1.77263	1.63092	1.88194	2.05501	1.5914	2.47913	1.69897	1.52967	1.89246	1.80729	1.66929	1.93804
	131.579	1.66104	1.49986	1.81887	1.77407	1.63185	1.8837	2.05748	1.59266	2.48324	1.70052	1.53038	1.89544	1.80911	1.67075	1.94017
	131.955	1.66221	1.50048	1.82054	1.7755	1.63278	1.88546	2.05995	1.59392	2.48735	1.70206	1.53086	1.89872	1.81094	1.67222	1.94264
	132.331	1.66338	1.50111	1.82221	1.77694	1.63378	1.88721	2.06242	1.59476	2.49146	1.70362	1.53133	1.902	1.81276	1.67344	1.94518
	132.707	1.66455	1.50173	1.82388	1.77838	1.63482	1.88897	2.06489	1.5955	2.49557	1.70517	1.5318	1.9053	1.81459	1.67492	1.94772
	133.083	1.66571	1.50236	1.82555	1.77981	1.63586	1.89073	2.06736	1.59623	2.49968	1.70672	1.53226	1.9086	1.81642	1.67646	1.95027
	133.459	1.66688	1.50298	1.82722	1.78125	1.6369	1.89249	2.06983	1.59697	2.5038	1.70828	1.53333	1.91099	1.81826	1.67799	1.95283
	133.835	1.66805	1.50361	1.82889	1.78269	1.63794	1.89425	2.0723	1.59808	2.50791	1.70984	1.5344	1.91335	1.82009	1.67954	1.95539
	134.211	1.66922	1.50423	1.83056	1.78412	1.63898	1.89601	2.07477	1.59933	2.51202	1.7114	1.53532	1.9159	1.82193	1.68106	1.95796
	134.586	1.67039	1.50486	1.83223	1.78556	1.64002	1.89777	2.07724	1.60058	2.51612	1.71296	1.53602	1.91897	1.82376	1.68256	1.96053
	134.962	1.67156	1.50548	1.8339	1.787	1.64105	1.89953	2.07972	1.60184	2.52022	1.71453	1.53672	1.92205	1.8256	1.68405	1.96311
	135.338	1.67273	1.50611	1.83558	1.78844	1.64209	1.90129	2.08219	1.60297	2.52399	1.7161	1.53742	1.92513	1.82744	1.68554	1.9657
	135.714	1.6739	1.50673	1.83725	1.78987	1.64313	1.90305	2.08466	1.60356	2.52764	1.71767	1.53813	1.9282	1.82929	1.68728	1.96828
	136.09	1.67508	1.50736	1.83892	1.79131	1.64417	1.90481	2.08713	1.60415	2.53129	1.71924	1.53883	1.93128	1.83113	1.68893	1.97086
	136.466	1.67625	1.50798	1.84059	1.79275	1.64521	1.90658	2.08961	1.60475	2.53495	1.72082	1.53954	1.93437	1.83298	1.69051	1.97344
	136.842	1.67742	1.50861	1.84227	1.79419	1.64625	1.90834	2.09208	1.60534	2.5386	1.72239	1.54024	1.93747	1.83482	1.69209	1.97604
	137.218	1.67859	1.50923	1.84394	1.79563	1.64729	1.9101	2.09456	1.60593	2.54225	1.72397	1.54095	1.94058	1.83667	1.69367	1.97912
	137.594	1.67976	1.50986	1.84561	1.79707	1.64833	1.91186	2.09703	1.60653	2.54591	1.72556	1.54166	1.94388	1.83852	1.69526	1.98276
	137.97	1.68093	1.51048	1.84729	1.79851	1.64937	1.91363	2.09951	1.60713	2.54956	1.72714	1.54237	1.94683	1.84037	1.69685	1.98641
	138.346	1.68211	1.51111	1.84896	1.79995	1.65042	1.91539	2.10198	1.60773	2.55321	1.72873	1.54307	1.94998	1.84223	1.69844	1.9897
	138.722	1.68328	1.51173	1.85064	1.80139	1.65146	1.91715	2.10446	1.60833	2.55686	1.73031	1.54378	1.95314	1.84408	1.69983	1.99212
	139.098	1.68445	1.51236	1.85231	1.80283	1.6525	1.91892	2.10693	1.60918	2.56051	1.73191	1.54449	1.95631	1.84594	1.70118	1.99454
	139.474	1.68563	1.51298	1.85399	1.80427	1.65354	1.92068	2.10941	1.61014	2.56416	1.7335	1.54486	1.95949	1.8478	1.70252	1.99695
	139.85	1.6868	1.51361	1.85566	1.80572	1.65458	1.92245	2.11189	1.61109	2.56781	1.73509	1.54523	1.96267	1.84966	1.70387	1.99938
	140.226	1.68797	1.51423	1.85734	1.80716	1.65562	1.92421	2.11437	1.61205	2.57146	1.73669	1.54559	1.96587	1.85152	1.70521	2.0018
	140.602	1.68915	1.51486	1.85901	1.8086	1.65666	1.92598	2.11684	1.613	2.57511	1.73829	1.54596	1.96907	1.85339	1.70655	2.00423
	140.977	1.69032	1.51548	1.86069	1.81004	1.65771	1.92774	2.11932	1.61396	2.57876	1.73989	1.54632	1.97227	1.85525	1.70789	2.00666
	141.353	1.6915	1.51611	1.86237	1.81148	1.65875	1.92951	2.1218	1.61492	2.58241	1.7415	1.54667	1.97547	1.85712	1.70923	2.00909
	141.729	1.69267	1.51673	1.86404	1.81293	1.65979	1.93127	2.12428	1.61589	2.58606	1.7431	1.54703	1.97868	1.85899	1.71057	2.01153
	142.105	1.69385	1.51736	1.86572	1.81437	1.66083	1.93304	2.12676	1.61687	2.58972	1.74471	1.54738	1.98175	1.86086	1.71191	2.01397
	142.481	1.69502	1.51798	1.86739	1.81581	1.66187	1.93481	2.12924	1.61785	2.59337	1.74632	1.54774	1.98441	1.86273	1.71325	2.01641
	142.857	1.6962	1.51861	1.86907	1.81726	1.66286	1.93658	2.13172	1.61883	2.59702	1.74794	1.5481	1.98707	1.86461	1.71459	2.01886
	143.233	1.69738	1.51923	1.87075	1.8187	1.66385	1.93837	2.1342	1.61982	2.60067	1.74955	1.54876	1.98973	1.86648	1.71593	2.02131
	143.609	1.69855	1.51986	1.87242	1.82014	1.66485	1.94015	2.13668	1.6208	2.60432	1.75117	1.54941	1.9924	1.86836	1.71727	2.02377
	143.985	1.69973	1.52048	1.8741	1.82159	1.66584	1.94193	2.13916	1.62178	2.60797	1.75279	1.55007	1.99507	1.87024	1.71861	2.02641
	144.361	1.70091	1.52113	1.87578	1.82303	1.66683	1.94372	2.14164	1.62277	2.61162	1.75441	1.55073	1.99775	1.87212	1.71995	2.02912
	144.737	1.70208	1.52178	1.87746	1.82448	1.66782	1.9455	2.14412	1.62402	2.61527	1.75603	1.5514	2.00043	1.874	1.7213	2.03183
	145.113	1.70326	1.52244	1.87914	1.82592	1.66881	1.94729	2.1466	1.62534	2.61891	1.75766	1.55206	2.00312	1.87588	1.72264	2.03455
	145.489	1.70444	1.5231	1.88081	1.82737	1.66981	1.94907	2.14909	1.62666	2.62255	1.75929	1.55273	2.00581	1.87777	1.72399	2.03727
	145.865	1.70562	1.52375	1.88249	1.82882	1.6708	1.95082	2.15157	1.62741	2.6262	1.76092	1.55351	2.00851	1.87965	1.72533	2.04
	146.241	1.7068	1.52441	1.88417	1.83026	1.67179	1.95256	2.15405	1.62802	2.62984	1.76255	1.55433	2.01121	1.88154	1.72668	2.04274
	146.617	1.70797	1.52506	1.88585	1.83171	1.67278	1.95431	2.15654	1.62865	2.63348	1.76418	1.55514	2.01391	1.88343	1.72803	2.04548
	146.992	1.70915	1.52572	1.88753	1.83315	1.67377	1.95605	2.15902	1.62963	2.63713	1.76582	1.55595	2.01662	1.88533	1.72938	2.04823
	147.368	1.71033	1.52638	1.88921	1.8346	1.67477	1.9578	2.1615	1.6306	2.64077	1.76746	1.55677	2.01933	1.88722	1.73072	2.05098
	147.744	1.71151	1.52703	1.89089	1.83605	1.67576	1.95957	2.16399	1.63158	2.64441	1.7691	1.55758	2.02204	1.88911	1.73207	2.05354
	148.12	1.71269	1.52769	1.89257	1.8375	1.67675	1.96135	2.16647	1.63255	2.6482	1.77075	1.5584	2.02477	1.89101	1.73342	2.05577
	148.496	1.71387	1.52834	1.89425	1.83894	1.67774	1.96312	2.16896	1.63353	2.65207	1.77239	1.55921	2.02749	1.89291	1.73477	2.05799
	148.872	1.71505	1.529	1.89593	1.84039	1.67873	1.96489	2.17145	1.63451	2.65595	1.77404	1.56003	2.03022	1.89481	1.73603	2.06022
	149.248	1.71623	1.52966	1.89761	1.84184	1.67973	1.96667	2.17393	1.63549	2.65982	1.77569	1.56085	2.03295	1.89671	1.73727	2.06245
	149.624	1.71741	1.53031	1.8993	1.84329	1.68072	1.96844	2.17642	1.63648	2.6637	1.77734	1.56167	2.03569	1.89861	1.7385	2.06468
	150	1.71859	1.53097	1.90098	1.84474	1.68171	1.97021	2.1789	1.63748	2.66757	1.779	1.56249	2.03843	1.90052	1.73975	2.06691

## Sheet: Supp Figure2
Supp Fig2 a-k (discovery sample)
	Aβ	TauEC	TauMeta_TREM0	TauMeta_TREM0_lower	TauMeta_TREM0_upper	TauMeta_TREM1	TauMeta_TREM1_lower	TauMeta_TREM1_upper	TauMeta_APOE0	TauMeta_APOE0_lower	TauMeta_APOE0_upper	TauMeta_APOE1	TauMeta_APOE1_lower	TauMeta_APOE1_upper	TauMeta_APOE2	TauMeta_APOE2_lower	TauMeta_APOE2_upper	TauMeta_TREM0_APOE0	TauMeta_TREM0_APOE0_lower	TauMeta_TREM0_APOE0_upper	TauMeta_TREM0_APOE1	TauMeta_TREM0_APOE1_lower	TauMeta_TREM0_APOE1_upper	TauMeta_TREM0_APOE2	TauMeta_TREM0_APOE2_lower	TauMeta_TREM0_APOE2_upper	TauMeta_TREM1_APOE0	TauMeta_TREM1_APOE0_lower	TauMeta_TREM1_APOE0_upper	TauMeta_TREM1_APOE1	TauMeta_TREM1_APOE1_lower	TauMeta_TREM1_APOE1_upper	TauMeta_TREM1_APOE2	TauMeta_TREM1_APOE2_lower	TauMeta_TREM1_APOE2_upper
	40	1.1	1.172	1.15459	1.19112	1.16365	1.13443	1.19368	1.1792	1.15974	1.19884	1.16465	1.14669	1.18478	1.11471	1.06917	1.16524	1.18135	1.16231	1.20078	1.16152	1.14328	1.18125	1.1189	1.06959	1.16905	1.13863	1.09987	1.18386	1.20087	1.16404	1.24023	1.07144	0.998133	1.1506
	40	1.1035	1.17441	1.15686	1.19378	1.16718	1.13789	1.19711	1.18162	1.16218	1.20148	1.16717	1.14918	1.18723	1.11843	1.0733	1.16829	1.18372	1.16486	1.20349	1.16395	1.14573	1.1837	1.12253	1.07343	1.1725	1.14206	1.10378	1.18667	1.20436	1.16803	1.243	1.07613	1.0034	1.15452
	40	1.10701	1.17682	1.15916	1.19644	1.17071	1.14219	1.20044	1.18404	1.16447	1.2042	1.16968	1.15152	1.18977	1.12215	1.07727	1.1711	1.18609	1.16712	1.20596	1.16637	1.148	1.1864	1.12616	1.07727	1.17608	1.1455	1.10787	1.18967	1.20785	1.17154	1.24661	1.08082	1.00839	1.15844
	40	1.11051	1.17923	1.16161	1.19896	1.17424	1.14607	1.20379	1.18646	1.16678	1.20688	1.17219	1.15404	1.1923	1.12587	1.08124	1.17487	1.18846	1.16939	1.20817	1.1688	1.15027	1.18898	1.12979	1.08114	1.17947	1.14893	1.11157	1.19284	1.21135	1.17508	1.25085	1.08552	1.01343	1.16236
	40	1.11402	1.18164	1.16375	1.20158	1.17777	1.14994	1.20655	1.18889	1.16917	1.20929	1.17471	1.15636	1.19498	1.1296	1.08521	1.17882	1.19083	1.17165	1.2105	1.17123	1.15254	1.19162	1.13342	1.08522	1.18298	1.15236	1.11516	1.19623	1.21484	1.17862	1.25481	1.09021	1.01856	1.16627
	40	1.11752	1.18406	1.16615	1.20419	1.1813	1.15393	1.20964	1.19131	1.17155	1.21171	1.17722	1.15879	1.19765	1.13332	1.08876	1.18239	1.1932	1.17381	1.21293	1.17366	1.15476	1.19427	1.13705	1.08931	1.18603	1.15579	1.11858	1.19926	1.21833	1.18216	1.25781	1.0949	1.0237	1.1702
	40	1.12103	1.18647	1.16858	1.20679	1.18484	1.15718	1.21293	1.19373	1.17386	1.21395	1.17973	1.16132	1.20033	1.13704	1.09241	1.18557	1.19556	1.17591	1.21553	1.17609	1.15708	1.19707	1.14068	1.09339	1.18902	1.15922	1.12203	1.20245	1.22182	1.18571	1.26118	1.0996	1.02866	1.17412
	40	1.12453	1.18888	1.17065	1.20931	1.18837	1.16065	1.2163	1.19615	1.17616	1.21647	1.18225	1.16388	1.20282	1.14076	1.09628	1.18885	1.19793	1.17816	1.21803	1.17851	1.15943	1.19992	1.1443	1.09706	1.19267	1.16265	1.12588	1.20552	1.22531	1.18892	1.2643	1.10429	1.03398	1.1779
	40	1.12804	1.1913	1.17276	1.2119	1.1919	1.16451	1.21976	1.19857	1.17845	1.21904	1.18476	1.16644	1.20501	1.14448	1.10016	1.19212	1.2003	1.18019	1.2207	1.18094	1.16178	1.20248	1.14793	1.10069	1.19648	1.16608	1.12942	1.20854	1.2288	1.19278	1.26773	1.10898	1.03911	1.18145
	40	1.13154	1.19371	1.17512	1.2144	1.19544	1.16769	1.22348	1.20099	1.18059	1.22165	1.18727	1.16859	1.20752	1.1482	1.10405	1.19577	1.20267	1.18248	1.22326	1.18337	1.16427	1.20503	1.15156	1.10485	1.20028	1.16951	1.13335	1.2116	1.23229	1.19577	1.27132	1.11367	1.04426	1.18527
	40	1.13505	1.19613	1.17746	1.2169	1.19897	1.17186	1.2268	1.20341	1.18286	1.22408	1.18979	1.17107	1.21006	1.15192	1.10775	1.1995	1.20504	1.18477	1.22573	1.18579	1.16667	1.20758	1.15519	1.10899	1.20358	1.17294	1.137	1.21469	1.23578	1.19933	1.2755	1.11836	1.05	1.18867
	40	1.13855	1.19854	1.17994	1.2194	1.20251	1.17579	1.23004	1.20583	1.18493	1.22679	1.1923	1.17353	1.21288	1.15564	1.11141	1.20299	1.2074	1.18705	1.22827	1.18822	1.16894	1.21016	1.15881	1.11268	1.2066	1.17637	1.14065	1.2178	1.23927	1.20289	1.27951	1.12305	1.0557	1.19317
	40	1.14205	1.20096	1.18236	1.2219	1.20604	1.17991	1.23346	1.20825	1.18742	1.22926	1.19481	1.17578	1.21544	1.15936	1.11507	1.20636	1.20977	1.18926	1.2308	1.19064	1.17121	1.21268	1.16244	1.11628	1.20984	1.1798	1.14415	1.22083	1.24275	1.20606	1.2826	1.12775	1.06108	1.19767
	40	1.14556	1.20337	1.1847	1.2244	1.20958	1.18286	1.23685	1.21067	1.18968	1.23176	1.19732	1.17816	1.21819	1.16308	1.11874	1.20978	1.21214	1.19145	1.23333	1.19307	1.17337	1.21546	1.16607	1.11988	1.21347	1.18323	1.1479	1.22441	1.24624	1.20945	1.28616	1.13244	1.06646	1.20216
	40	1.14906	1.20579	1.18693	1.2269	1.21312	1.18646	1.24044	1.21309	1.19187	1.23457	1.19983	1.18065	1.22094	1.1668	1.1224	1.2133	1.2145	1.19371	1.23586	1.19549	1.17544	1.21811	1.16969	1.12333	1.21711	1.18666	1.15156	1.22743	1.24973	1.21279	1.2901	1.13713	1.07141	1.20666
	40	1.15257	1.2082	1.18911	1.2294	1.21665	1.18978	1.24377	1.21551	1.19423	1.23722	1.20234	1.18309	1.22354	1.17052	1.12615	1.21663	1.21687	1.19566	1.23828	1.19792	1.17777	1.22064	1.17332	1.12707	1.22073	1.19009	1.15499	1.23112	1.25322	1.2165	1.29403	1.14182	1.0762	1.21098
	40	1.15607	1.21062	1.19129	1.2319	1.22019	1.19258	1.24767	1.21793	1.19641	1.2399	1.20486	1.18553	1.22606	1.17424	1.13001	1.22029	1.21924	1.19782	1.24092	1.20034	1.1803	1.22309	1.17695	1.13065	1.22421	1.19352	1.15873	1.23485	1.25671	1.21971	1.29796	1.14651	1.08169	1.21526
	40	1.15958	1.21304	1.19345	1.2344	1.22373	1.19614	1.25114	1.22035	1.19881	1.24258	1.20737	1.18776	1.22869	1.17796	1.13392	1.22379	1.2216	1.20014	1.24344	1.20277	1.18257	1.22554	1.18057	1.13423	1.22738	1.19695	1.1625	1.23869	1.26019	1.22293	1.30144	1.1512	1.0874	1.21955
	40	1.16308	1.21546	1.19558	1.23709	1.22727	1.19887	1.255	1.22277	1.20082	1.24523	1.20988	1.19001	1.23127	1.18168	1.13789	1.22731	1.22397	1.20231	1.24598	1.20519	1.18484	1.22798	1.1842	1.13783	1.23056	1.20038	1.16614	1.24128	1.26368	1.22605	1.30569	1.15589	1.09228	1.22376
	40	1.16659	1.21787	1.19779	1.23986	1.23081	1.20185	1.25842	1.22519	1.2031	1.24782	1.21239	1.19241	1.23385	1.1854	1.142	1.23096	1.22633	1.20448	1.24849	1.20762	1.18712	1.23051	1.18782	1.14144	1.23408	1.2038	1.16953	1.24517	1.26717	1.22903	1.3097	1.16058	1.09694	1.22741
	40	1.17009	1.22029	1.19998	1.24263	1.23435	1.20451	1.2619	1.22761	1.20532	1.25044	1.2149	1.19491	1.23644	1.18912	1.14584	1.23462	1.2287	1.20671	1.25095	1.21004	1.18944	1.23295	1.19145	1.14503	1.23782	1.20723	1.17222	1.24911	1.27066	1.23182	1.31369	1.16527	1.1016	1.23119
	40	1.17359	1.22271	1.20217	1.24541	1.23789	1.20809	1.26572	1.23003	1.20742	1.25306	1.21741	1.19725	1.23901	1.19284	1.14981	1.23824	1.23106	1.20878	1.25346	1.21246	1.19166	1.23542	1.19507	1.14864	1.24134	1.21066	1.17583	1.25303	1.27414	1.23499	1.31763	1.16996	1.10627	1.23577
	40	1.1771	1.22513	1.20448	1.24803	1.24143	1.21125	1.26947	1.23244	1.2095	1.25568	1.21992	1.1996	1.24174	1.19656	1.15379	1.24215	1.23343	1.21088	1.25601	1.21489	1.19393	1.23789	1.1987	1.15224	1.24508	1.21409	1.17979	1.25694	1.27763	1.23797	1.32145	1.17465	1.11146	1.24065
	40	1.1806	1.22755	1.20662	1.25057	1.24497	1.21472	1.27349	1.23486	1.21162	1.2583	1.22243	1.20194	1.24459	1.20028	1.15776	1.24606	1.23579	1.21301	1.25856	1.21731	1.19611	1.24022	1.20232	1.15584	1.24856	1.21751	1.18375	1.26087	1.28112	1.24087	1.32495	1.17933	1.11666	1.24495
	40	1.18411	1.22997	1.20875	1.25304	1.24852	1.21811	1.27758	1.23728	1.2139	1.26092	1.22494	1.20429	1.24726	1.20399	1.16146	1.24989	1.23815	1.21509	1.26111	1.21973	1.19824	1.24267	1.20595	1.15942	1.25214	1.22094	1.18647	1.26479	1.2846	1.24367	1.32843	1.18402	1.12189	1.24905
	40	1.18761	1.23239	1.21095	1.25551	1.25206	1.22095	1.28099	1.2397	1.21596	1.26354	1.22745	1.20664	1.24973	1.20771	1.16513	1.25373	1.24052	1.21703	1.26389	1.22215	1.20032	1.24511	1.20957	1.1632	1.25576	1.22437	1.19006	1.26825	1.28809	1.2465	1.33179	1.18871	1.12734	1.25368
	40	1.19112	1.23482	1.21329	1.25806	1.2556	1.22401	1.28529	1.24211	1.21802	1.26616	1.22996	1.20899	1.25249	1.21143	1.1688	1.25745	1.24288	1.21906	1.26657	1.22458	1.20265	1.24755	1.21319	1.16706	1.25934	1.22779	1.19348	1.27186	1.29157	1.24922	1.33597	1.1934	1.13232	1.25863
	40	1.19462	1.23724	1.21548	1.26055	1.25915	1.22724	1.28974	1.24453	1.22008	1.26877	1.23247	1.2114	1.25506	1.21515	1.17246	1.26122	1.24524	1.22093	1.26928	1.227	1.20502	1.25004	1.21682	1.17093	1.26293	1.23122	1.19724	1.27582	1.29506	1.25201	1.34034	1.19809	1.13733	1.2635
	40	1.19813	1.23966	1.21768	1.26304	1.26269	1.23022	1.29352	1.24695	1.22232	1.27144	1.23498	1.21369	1.25763	1.21886	1.17613	1.26461	1.24761	1.22314	1.2721	1.22942	1.20718	1.25252	1.22044	1.17467	1.26663	1.23464	1.20091	1.27923	1.29854	1.25511	1.34467	1.20278	1.14227	1.26783
	40	1.20163	1.24208	1.21984	1.26552	1.26624	1.23299	1.29778	1.24936	1.22459	1.27421	1.23748	1.21588	1.26047	1.22258	1.17979	1.26803	1.24997	1.22526	1.27491	1.23184	1.20933	1.25545	1.22406	1.1785	1.27025	1.23807	1.20424	1.28268	1.30203	1.25761	1.34807	1.20746	1.14685	1.27178
	40	1.20514	1.24451	1.22208	1.26801	1.26979	1.23604	1.3018	1.25178	1.22657	1.27697	1.23999	1.21814	1.26332	1.2263	1.18344	1.27205	1.25233	1.22729	1.27772	1.23426	1.21157	1.2585	1.22768	1.18232	1.27388	1.24149	1.2073	1.28613	1.30551	1.26036	1.35143	1.21215	1.15214	1.27679
	40	1.20864	1.24693	1.22436	1.2705	1.27333	1.23902	1.30582	1.25419	1.22874	1.27958	1.2425	1.22055	1.26592	1.23002	1.18702	1.27568	1.25469	1.22932	1.28052	1.23668	1.21384	1.26104	1.23131	1.18615	1.2775	1.24492	1.21021	1.28957	1.309	1.26317	1.35481	1.21684	1.15708	1.28242
	40	1.21214	1.24936	1.22659	1.27298	1.27688	1.24187	1.30984	1.25661	1.23091	1.28231	1.24501	1.22272	1.26852	1.23373	1.19071	1.27933	1.25705	1.23135	1.28312	1.2391	1.21606	1.26358	1.23493	1.18952	1.28115	1.24834	1.21263	1.29348	1.31248	1.266	1.35892	1.22152	1.16181	1.28766
	40	1.21565	1.25178	1.22876	1.27558	1.28043	1.24477	1.31386	1.25903	1.23308	1.28502	1.24752	1.22489	1.27117	1.23745	1.19407	1.28294	1.25942	1.23352	1.28573	1.24152	1.21837	1.26597	1.23855	1.19248	1.28489	1.25177	1.21577	1.29751	1.31596	1.26912	1.36319	1.22621	1.16565	1.29246
	40	1.21915	1.25421	1.2309	1.2782	1.28398	1.24769	1.31801	1.26144	1.2352	1.28783	1.25002	1.22705	1.27387	1.24116	1.19759	1.28653	1.26178	1.23558	1.28834	1.24394	1.22064	1.26865	1.24217	1.19568	1.28877	1.25519	1.21914	1.30164	1.31945	1.27169	1.36745	1.2309	1.17054	1.29669
	40	1.22266	1.25663	1.2331	1.28083	1.28753	1.2506	1.32222	1.26386	1.23729	1.29065	1.25253	1.22922	1.27667	1.24488	1.20112	1.29014	1.26414	1.23764	1.29107	1.24636	1.22291	1.2712	1.24579	1.1992	1.29264	1.25862	1.2222	1.3057	1.32293	1.27428	1.37171	1.23558	1.17507	1.30197
	40	1.22616	1.25906	1.23531	1.28346	1.29108	1.25353	1.32661	1.26627	1.23938	1.29347	1.25504	1.23174	1.27962	1.2486	1.20464	1.29375	1.2665	1.23969	1.29379	1.24878	1.22517	1.27381	1.24941	1.20272	1.29636	1.26204	1.22509	1.31022	1.32642	1.27705	1.37596	1.24027	1.17985	1.30661
	40	1.22967	1.26149	1.23752	1.28609	1.29463	1.25657	1.33133	1.26869	1.24153	1.29629	1.25755	1.23376	1.28227	1.25231	1.20817	1.29736	1.26886	1.24171	1.29651	1.2512	1.22731	1.27673	1.25303	1.20623	1.30007	1.26546	1.2278	1.31429	1.3299	1.27983	1.38021	1.24495	1.18457	1.31184
	40	1.23317	1.26391	1.23968	1.28871	1.29819	1.25936	1.33606	1.2711	1.2436	1.29911	1.26005	1.23606	1.28496	1.25603	1.21169	1.30096	1.27122	1.24383	1.29924	1.25362	1.22944	1.27926	1.25666	1.20964	1.30324	1.26889	1.23063	1.31807	1.33338	1.28261	1.38406	1.24964	1.18923	1.3168
	40	1.23668	1.26634	1.24184	1.29134	1.30174	1.26229	1.34061	1.27351	1.24567	1.30192	1.26256	1.23845	1.28773	1.25974	1.2153	1.30424	1.27358	1.24601	1.30196	1.25604	1.23156	1.28193	1.26028	1.21323	1.3069	1.27231	1.23329	1.32191	1.33686	1.2854	1.38773	1.25433	1.19404	1.32084
	40	1.24018	1.26877	1.24408	1.29397	1.30529	1.26525	1.34474	1.27593	1.24785	1.30466	1.26507	1.24084	1.29049	1.26346	1.21932	1.30787	1.27594	1.24818	1.30469	1.25846	1.23368	1.28481	1.2639	1.21682	1.31045	1.27573	1.23636	1.32597	1.34035	1.28818	1.39175	1.25901	1.19879	1.32488
	40	1.24368	1.2712	1.24623	1.2966	1.30885	1.26782	1.34887	1.27834	1.24988	1.30725	1.26757	1.24319	1.29339	1.26717	1.2232	1.31139	1.2783	1.25017	1.30745	1.26088	1.2358	1.28762	1.26752	1.22031	1.31412	1.27916	1.23919	1.33002	1.34383	1.29107	1.39551	1.2637	1.20355	1.32891
	40	1.24719	1.27363	1.24833	1.29916	1.3124	1.27043	1.353	1.28075	1.25208	1.30984	1.27008	1.24547	1.2961	1.27089	1.22735	1.31538	1.28066	1.25215	1.31021	1.2633	1.23773	1.29019	1.27113	1.22392	1.31778	1.28258	1.24187	1.33404	1.34731	1.29387	1.3994	1.26838	1.20804	1.33293
	40	1.25069	1.27606	1.25043	1.30171	1.31596	1.27286	1.35774	1.28317	1.25433	1.31243	1.27258	1.24786	1.2988	1.2746	1.23101	1.319	1.28302	1.25421	1.31297	1.26571	1.23949	1.29288	1.27475	1.22756	1.32145	1.286	1.24487	1.33726	1.35079	1.29665	1.40387	1.27307	1.21228	1.33809
	40	1.2542	1.2785	1.25253	1.30426	1.31952	1.27574	1.36249	1.28558	1.25648	1.31504	1.27509	1.25015	1.3015	1.27832	1.23454	1.32261	1.28537	1.25629	1.31572	1.26813	1.24152	1.29557	1.27837	1.23114	1.32511	1.28942	1.24762	1.34106	1.35427	1.2993	1.40823	1.27775	1.21724	1.34342
	40	1.2577	1.28093	1.25466	1.30681	1.32307	1.27839	1.36712	1.28799	1.25858	1.31778	1.27759	1.25211	1.30437	1.28203	1.23808	1.32643	1.28773	1.25838	1.31847	1.27055	1.24367	1.29825	1.28199	1.23472	1.32895	1.29284	1.25062	1.34547	1.35775	1.30207	1.41218	1.28243	1.22165	1.34875
	40	1.26121	1.28336	1.2568	1.30943	1.32663	1.28107	1.37115	1.29041	1.26069	1.32052	1.2801	1.25432	1.30748	1.28575	1.24155	1.33032	1.29009	1.26034	1.32104	1.27296	1.24583	1.30094	1.28561	1.2383	1.33243	1.29626	1.25382	1.35005	1.36123	1.30484	1.41642	1.28712	1.22582	1.35446
	40	1.26471	1.28579	1.25899	1.31209	1.33019	1.28359	1.37516	1.29282	1.26277	1.32326	1.2826	1.25655	1.31017	1.28946	1.24537	1.33416	1.29245	1.26249	1.32377	1.27538	1.24807	1.30362	1.28923	1.24177	1.3361	1.29969	1.25615	1.35431	1.36471	1.30727	1.42062	1.2918	1.23001	1.35945
	40	1.26822	1.28823	1.26119	1.31474	1.33375	1.28633	1.37917	1.29523	1.26487	1.326	1.28511	1.25878	1.31282	1.29317	1.24911	1.33793	1.29481	1.26447	1.32649	1.2778	1.25031	1.30644	1.29285	1.24495	1.33976	1.30311	1.25848	1.35852	1.3682	1.30968	1.42476	1.29648	1.23482	1.36478
	40	1.27172	1.29066	1.26339	1.31738	1.33731	1.28893	1.38319	1.29764	1.26691	1.32874	1.28761	1.26101	1.31547	1.29689	1.2525	1.34156	1.29716	1.26653	1.32922	1.28021	1.25255	1.30927	1.29646	1.24858	1.34342	1.30653	1.26092	1.36241	1.37168	1.31208	1.42905	1.30117	1.23894	1.3701
	40	1.27523	1.2931	1.26559	1.32003	1.34088	1.29133	1.3872	1.30005	1.26892	1.33148	1.29012	1.26315	1.31812	1.3006	1.25588	1.34544	1.29952	1.26858	1.33195	1.28263	1.25488	1.31212	1.30008	1.25252	1.34708	1.30995	1.26363	1.36645	1.37516	1.31449	1.43349	1.30585	1.24273	1.37475
	40	1.27873	1.29553	1.2678	1.32267	1.34444	1.29367	1.39127	1.30247	1.27094	1.33421	1.29262	1.26526	1.32084	1.30431	1.25931	1.34905	1.30188	1.2706	1.33467	1.28505	1.25703	1.31478	1.3037	1.25621	1.3508	1.31337	1.26636	1.37049	1.37864	1.31696	1.4376	1.31053	1.24722	1.37916
	40	1.28223	1.29797	1.27001	1.32521	1.348	1.29613	1.39562	1.30488	1.27296	1.33695	1.29513	1.26741	1.32351	1.30803	1.26285	1.35285	1.30423	1.27262	1.3374	1.28746	1.25926	1.31753	1.30732	1.25982	1.35441	1.31679	1.26908	1.37446	1.38211	1.31999	1.44145	1.31522	1.25131	1.38475
	40	1.28574	1.30041	1.27231	1.32775	1.35157	1.29873	1.39998	1.30729	1.27509	1.33968	1.29763	1.26951	1.3262	1.31174	1.26638	1.3565	1.30659	1.27464	1.34012	1.28988	1.26131	1.32028	1.31093	1.26352	1.35807	1.32021	1.2718	1.37838	1.38559	1.32275	1.44534	1.3199	1.25552	1.39034
	40	1.28924	1.30285	1.27465	1.3303	1.35513	1.30185	1.40399	1.3097	1.27734	1.34239	1.30013	1.2716	1.3289	1.31545	1.26982	1.36016	1.30894	1.27667	1.34284	1.29229	1.26336	1.32303	1.31455	1.26694	1.3617	1.32363	1.27433	1.38229	1.38907	1.32498	1.44947	1.32458	1.25986	1.39591
	40	1.29275	1.30529	1.27692	1.33293	1.3587	1.3045	1.40801	1.31211	1.27949	1.34502	1.30264	1.2737	1.3316	1.31916	1.27294	1.36382	1.3113	1.27869	1.34553	1.2947	1.26539	1.32579	1.31817	1.27051	1.3654	1.32705	1.27653	1.38638	1.39255	1.32722	1.4536	1.32926	1.26435	1.40041
	40	1.29625	1.30773	1.27911	1.33563	1.36227	1.30711	1.41203	1.31452	1.2815	1.34766	1.30514	1.27581	1.33434	1.32288	1.27664	1.36747	1.31366	1.28065	1.34805	1.29712	1.26759	1.32853	1.32178	1.27409	1.36906	1.33046	1.27922	1.39073	1.39603	1.3302	1.45772	1.33395	1.26839	1.40474
	40	1.29976	1.31017	1.28131	1.33833	1.36584	1.30971	1.41604	1.31693	1.28351	1.35029	1.30764	1.27792	1.33731	1.32659	1.28052	1.37113	1.31601	1.28261	1.35064	1.29953	1.26971	1.33128	1.3254	1.27779	1.37272	1.33388	1.28192	1.39478	1.39951	1.33328	1.46184	1.33863	1.27177	1.40929
	40	1.30326	1.31261	1.28357	1.34103	1.3694	1.31232	1.42005	1.31934	1.28552	1.35292	1.31015	1.28003	1.34006	1.3303	1.2836	1.37478	1.31837	1.28464	1.35343	1.30195	1.27189	1.33413	1.32901	1.28129	1.37639	1.3373	1.28419	1.39882	1.40299	1.33574	1.46608	1.34331	1.27565	1.41476
	40	1.30677	1.31505	1.28576	1.34373	1.37298	1.31483	1.42443	1.32175	1.28753	1.35584	1.31265	1.28214	1.34287	1.33401	1.28725	1.37844	1.32072	1.28668	1.35628	1.30436	1.27409	1.33705	1.33263	1.28482	1.38005	1.34072	1.28632	1.40281	1.40646	1.3382	1.47058	1.34799	1.27988	1.41944
	40	1.31027	1.31749	1.28794	1.34643	1.37655	1.31751	1.42894	1.32416	1.28962	1.35838	1.31515	1.28444	1.34571	1.33772	1.29102	1.38237	1.32307	1.28873	1.35912	1.30677	1.27629	1.33983	1.33624	1.28797	1.38371	1.34414	1.28846	1.40651	1.40994	1.34066	1.47479	1.35267	1.2841	1.4241
	40	1.31378	1.31994	1.29009	1.34913	1.38012	1.31997	1.43296	1.32657	1.29172	1.36109	1.31765	1.28662	1.34855	1.34143	1.29437	1.38659	1.32543	1.29079	1.36183	1.30919	1.27849	1.34272	1.33986	1.29175	1.38738	1.34756	1.2906	1.41062	1.41342	1.34311	1.47879	1.35735	1.28812	1.42875
	40	1.31728	1.32238	1.29225	1.35179	1.38369	1.32239	1.43697	1.32898	1.29381	1.36374	1.32016	1.28877	1.35139	1.34515	1.29781	1.39055	1.32778	1.29287	1.36442	1.3116	1.28061	1.34562	1.34347	1.2954	1.39104	1.35097	1.29308	1.41498	1.4169	1.34557	1.48273	1.36203	1.29222	1.4334
	40	1.32078	1.32483	1.29441	1.35441	1.38727	1.3248	1.44139	1.33138	1.29591	1.36659	1.32266	1.2911	1.35423	1.34886	1.30106	1.39432	1.33014	1.29489	1.36702	1.31401	1.28272	1.3485	1.34709	1.29876	1.39471	1.35439	1.29563	1.41939	1.42037	1.34803	1.48675	1.36671	1.29671	1.43828
	40	1.32429	1.32727	1.29658	1.35695	1.39084	1.32725	1.44592	1.33379	1.29801	1.36944	1.32516	1.29343	1.35707	1.35257	1.30475	1.39809	1.33249	1.29692	1.36965	1.31642	1.28483	1.35117	1.3507	1.3022	1.39837	1.35781	1.29818	1.42381	1.42385	1.35052	1.49077	1.37139	1.30099	1.44383
	40	1.32779	1.32972	1.2988	1.3595	1.39442	1.32974	1.45059	1.3362	1.30023	1.37229	1.32766	1.29577	1.35991	1.35628	1.30778	1.40185	1.33484	1.29895	1.37236	1.31884	1.28694	1.35384	1.35431	1.30565	1.40203	1.36122	1.30074	1.42823	1.42733	1.35294	1.49479	1.37607	1.30515	1.44852
	40	1.3313	1.33217	1.30103	1.36205	1.39799	1.33222	1.45524	1.33861	1.3022	1.37513	1.33016	1.29796	1.36274	1.35999	1.31101	1.40561	1.33719	1.30098	1.37501	1.32125	1.2891	1.35684	1.35793	1.30859	1.40592	1.36464	1.3033	1.43264	1.4308	1.35536	1.49888	1.38075	1.30889	1.45372
	40	1.3348	1.33461	1.30325	1.36468	1.40157	1.33471	1.45973	1.34102	1.30429	1.37793	1.33266	1.30012	1.36558	1.3637	1.31405	1.40936	1.33955	1.303	1.37778	1.32366	1.2912	1.35983	1.36154	1.31212	1.40942	1.36806	1.30551	1.43707	1.43428	1.35777	1.5033	1.38543	1.31188	1.4589
	40	1.33831	1.33706	1.30548	1.36753	1.40515	1.3372	1.46379	1.34342	1.30638	1.38066	1.33516	1.30227	1.36842	1.36741	1.31748	1.41311	1.3419	1.30502	1.38056	1.32607	1.29327	1.36256	1.36515	1.31558	1.41303	1.37147	1.30747	1.4415	1.43776	1.36018	1.50738	1.39011	1.31584	1.46425
	40	1.34181	1.33951	1.30769	1.37029	1.40873	1.33969	1.46827	1.34583	1.30848	1.38338	1.33766	1.30452	1.37116	1.37112	1.32079	1.41691	1.34425	1.30705	1.38334	1.32848	1.29537	1.36512	1.36877	1.31896	1.4167	1.37489	1.30965	1.44591	1.44123	1.36259	1.51135	1.39479	1.31903	1.46948
	40	1.34532	1.34196	1.30989	1.37293	1.41231	1.34216	1.47289	1.34824	1.31058	1.38611	1.34017	1.30685	1.37387	1.37483	1.32395	1.42079	1.3466	1.30907	1.38612	1.33089	1.29747	1.36788	1.37238	1.32203	1.42036	1.3783	1.31212	1.45026	1.44471	1.365	1.51543	1.39947	1.32363	1.47448
	40	1.34882	1.34442	1.3121	1.37557	1.41589	1.34464	1.47751	1.35065	1.31268	1.38884	1.34267	1.309	1.37685	1.37854	1.32692	1.4247	1.34895	1.3111	1.3889	1.3333	1.29958	1.37071	1.37599	1.32467	1.42403	1.38172	1.31461	1.45416	1.44818	1.3674	1.51956	1.40415	1.328	1.47968
	40	1.35232	1.34687	1.31431	1.37821	1.41948	1.34711	1.4819	1.35305	1.31483	1.39156	1.34517	1.31114	1.37977	1.38225	1.33029	1.42859	1.35131	1.31312	1.39157	1.33571	1.30168	1.37354	1.3796	1.32751	1.42769	1.38514	1.3171	1.45806	1.45166	1.36974	1.5236	1.40883	1.33163	1.48507
	40	1.35583	1.34932	1.31651	1.38085	1.42306	1.34966	1.48611	1.35546	1.31708	1.39429	1.34767	1.31328	1.38262	1.38596	1.33368	1.43231	1.35366	1.31516	1.3942	1.33812	1.30387	1.37634	1.38322	1.33065	1.43136	1.38855	1.31959	1.4627	1.45513	1.37226	1.52785	1.41351	1.33525	1.49066
	40	1.35933	1.35178	1.31871	1.38349	1.42665	1.35216	1.49032	1.35787	1.31934	1.39701	1.35017	1.31543	1.38546	1.38967	1.33707	1.43596	1.35601	1.31719	1.39684	1.34053	1.30595	1.37905	1.38683	1.3336	1.43502	1.39197	1.32208	1.46738	1.45861	1.37467	1.53179	1.41818	1.33888	1.49624
	40	1.36284	1.35423	1.32091	1.38619	1.43023	1.3547	1.49454	1.36027	1.3216	1.39974	1.35266	1.31757	1.3883	1.39337	1.34047	1.4396	1.35836	1.31923	1.39947	1.34294	1.30809	1.38169	1.39044	1.33754	1.43869	1.39538	1.32457	1.47162	1.46208	1.37709	1.5359	1.42286	1.3425	1.50182
	40	1.36634	1.35669	1.32312	1.389	1.43382	1.3573	1.49895	1.36268	1.32378	1.40246	1.35516	1.31972	1.39118	1.39708	1.34414	1.44324	1.36071	1.32126	1.40217	1.34535	1.3102	1.38432	1.39405	1.34035	1.44236	1.39879	1.32706	1.47559	1.46556	1.37962	1.54001	1.42754	1.34612	1.5074
	40	1.36985	1.35914	1.32533	1.39161	1.43741	1.3599	1.50338	1.36508	1.32589	1.40518	1.35766	1.32186	1.39418	1.40079	1.34772	1.44732	1.36306	1.3233	1.40488	1.34776	1.31224	1.38696	1.39766	1.34315	1.4463	1.40221	1.32955	1.47955	1.46903	1.38219	1.54411	1.43222	1.34974	1.51298
	40	1.37335	1.3616	1.32753	1.39421	1.441	1.3625	1.50782	1.36749	1.32799	1.4079	1.36016	1.32401	1.39719	1.4045	1.35076	1.45142	1.36541	1.32533	1.40758	1.35017	1.31432	1.38994	1.40127	1.34658	1.45033	1.40562	1.33209	1.48351	1.4725	1.3848	1.54822	1.4369	1.35378	1.51856
	40	1.37686	1.36406	1.32974	1.39682	1.44459	1.36511	1.51226	1.36989	1.33004	1.41062	1.36266	1.32616	1.40021	1.40821	1.35369	1.45553	1.36776	1.32743	1.41029	1.35258	1.31643	1.39293	1.40488	1.34976	1.45411	1.40904	1.3346	1.48746	1.47598	1.38734	1.55233	1.44157	1.35794	1.52414
	40	1.38036	1.36652	1.33195	1.39943	1.44818	1.36773	1.5167	1.3723	1.33206	1.41334	1.36516	1.32831	1.4032	1.41192	1.35666	1.45964	1.37011	1.32947	1.41299	1.35499	1.31853	1.39589	1.40849	1.35273	1.45773	1.41245	1.3372	1.4914	1.47945	1.39005	1.55645	1.44625	1.36182	1.52972
	40	1.38387	1.36898	1.33416	1.40203	1.45178	1.37035	1.52115	1.3747	1.33408	1.41606	1.36766	1.33045	1.40605	1.41562	1.35992	1.46333	1.37245	1.3315	1.41569	1.35739	1.32064	1.39866	1.4121	1.35562	1.46135	1.41586	1.33968	1.49535	1.48292	1.39273	1.56057	1.45093	1.36545	1.53531
	40	1.38737	1.37144	1.33638	1.40464	1.45537	1.37308	1.52559	1.37711	1.3361	1.41878	1.37016	1.3326	1.4089	1.41933	1.3626	1.46696	1.3748	1.33353	1.41839	1.3598	1.32274	1.40142	1.41571	1.35891	1.46496	1.41927	1.34198	1.49929	1.4864	1.39508	1.56468	1.4556	1.36877	1.54089
	40	1.39087	1.37391	1.33859	1.40724	1.45897	1.37591	1.53004	1.37951	1.33812	1.42149	1.37265	1.33476	1.4117	1.42304	1.36527	1.47058	1.37715	1.33555	1.4211	1.36221	1.32484	1.40419	1.41932	1.36199	1.46858	1.42269	1.34446	1.50323	1.48987	1.39748	1.56887	1.46028	1.37209	1.54647
	40	1.39438	1.37637	1.34081	1.40987	1.46256	1.37874	1.53449	1.38192	1.34014	1.42421	1.37515	1.33691	1.41459	1.42675	1.36799	1.47423	1.3795	1.33758	1.4238	1.36462	1.32695	1.40697	1.42293	1.36519	1.47219	1.4261	1.34694	1.50718	1.49334	1.39984	1.57316	1.46496	1.3754	1.55176
	40	1.39788	1.37883	1.34302	1.4125	1.46616	1.38158	1.53894	1.38432	1.34215	1.42692	1.37765	1.3393	1.41757	1.43045	1.37093	1.47825	1.38185	1.33961	1.4265	1.36702	1.32905	1.40985	1.42654	1.3682	1.47581	1.42951	1.34942	1.51112	1.49681	1.40222	1.57757	1.46963	1.37887	1.55694
	40	1.40139	1.3813	1.34524	1.41514	1.46976	1.38441	1.54338	1.38672	1.34417	1.42964	1.38015	1.34171	1.4207	1.43416	1.37465	1.48228	1.38419	1.34164	1.4292	1.36943	1.33116	1.41273	1.43015	1.37121	1.47955	1.43292	1.35189	1.51508	1.50029	1.40459	1.58174	1.47431	1.38268	1.56248
	40	1.40489	1.38377	1.34746	1.41777	1.47336	1.38724	1.54783	1.38913	1.34625	1.43235	1.38264	1.34412	1.42343	1.43787	1.37776	1.48631	1.38654	1.34366	1.43189	1.37184	1.33326	1.41561	1.43376	1.374	1.4834	1.43634	1.35437	1.51967	1.50376	1.40696	1.58605	1.47898	1.38624	1.56803
	40	1.4084	1.38623	1.34968	1.42041	1.47696	1.39008	1.55228	1.39153	1.34834	1.43505	1.38514	1.34631	1.42607	1.44158	1.38047	1.49007	1.38889	1.34569	1.43459	1.37424	1.33537	1.4185	1.43737	1.37665	1.48729	1.43975	1.35686	1.5243	1.50723	1.40928	1.59035	1.48366	1.38952	1.57357
	40	1.4119	1.3887	1.3519	1.42315	1.48057	1.3929	1.55656	1.39393	1.35044	1.43776	1.38764	1.34848	1.42881	1.44528	1.38399	1.49371	1.39124	1.34771	1.43729	1.37665	1.33747	1.42138	1.44097	1.37939	1.49119	1.44316	1.35935	1.52893	1.5107	1.41172	1.59465	1.48834	1.39312	1.57911
	40	1.41541	1.39117	1.35412	1.42592	1.48417	1.39549	1.56121	1.39634	1.35254	1.44052	1.39013	1.35065	1.43168	1.44899	1.3875	1.49735	1.39358	1.34974	1.43999	1.37905	1.33958	1.42426	1.44458	1.38231	1.4952	1.44657	1.36181	1.53356	1.51417	1.41416	1.59895	1.49301	1.39645	1.58466
	40	1.41891	1.39364	1.35635	1.4287	1.48778	1.39808	1.56568	1.39874	1.35463	1.4433	1.39263	1.35283	1.4345	1.45269	1.39102	1.50099	1.39593	1.35178	1.44268	1.38146	1.34165	1.42714	1.44819	1.38565	1.49921	1.44998	1.36423	1.53819	1.51764	1.41661	1.60324	1.49769	1.39972	1.58961
	40	1.42242	1.39612	1.35854	1.43148	1.49138	1.40067	1.57014	1.40114	1.35673	1.44608	1.39513	1.355	1.43735	1.4564	1.39417	1.50495	1.39827	1.35382	1.44538	1.38386	1.34369	1.42999	1.4518	1.38887	1.50306	1.45339	1.36679	1.5428	1.52111	1.41906	1.60753	1.50236	1.40255	1.59439
	40	1.42592	1.39859	1.36073	1.43425	1.49499	1.40326	1.57443	1.40354	1.35883	1.44886	1.39762	1.35717	1.4402	1.46011	1.39726	1.5086	1.40062	1.35585	1.44807	1.38627	1.34577	1.4328	1.45541	1.39173	1.50674	1.4568	1.36929	1.54737	1.52458	1.42161	1.61182	1.50704	1.40531	1.59937
	40	1.42942	1.40106	1.36292	1.43704	1.4986	1.40586	1.57869	1.40595	1.36093	1.45165	1.40012	1.35929	1.44304	1.46381	1.40028	1.51221	1.40297	1.35783	1.45076	1.38867	1.34788	1.43561	1.45901	1.39459	1.51052	1.46021	1.37177	1.55194	1.52805	1.42417	1.61612	1.51171	1.40853	1.60505
	40	1.43293	1.40354	1.36509	1.43975	1.50221	1.40846	1.58327	1.40835	1.36303	1.45443	1.40261	1.36138	1.44587	1.46752	1.40296	1.51569	1.40531	1.35985	1.45345	1.39108	1.34999	1.43826	1.46262	1.39761	1.51412	1.46362	1.37425	1.55651	1.53152	1.42674	1.62041	1.51638	1.41246	1.61048
	40	1.43643	1.40602	1.36728	1.44242	1.50582	1.41106	1.58786	1.41075	1.36512	1.45721	1.40511	1.36354	1.44883	1.47122	1.40565	1.51949	1.40766	1.36187	1.45614	1.39348	1.35209	1.44091	1.46623	1.4007	1.51775	1.46703	1.37673	1.56102	1.53499	1.42917	1.6247	1.52106	1.4164	1.6156
	40	1.43994	1.40849	1.36946	1.44516	1.50944	1.41367	1.59244	1.41315	1.36722	1.46002	1.40761	1.3658	1.45186	1.47493	1.40833	1.52313	1.41	1.36388	1.45882	1.39589	1.35409	1.44355	1.46983	1.40345	1.52157	1.47044	1.37921	1.56511	1.53846	1.43177	1.62899	1.52573	1.42034	1.6207
	40	1.44344	1.41097	1.37164	1.44778	1.51305	1.41628	1.59698	1.41555	1.36923	1.46293	1.4101	1.36803	1.45474	1.47863	1.41103	1.52676	1.41235	1.36584	1.46151	1.39829	1.35622	1.4462	1.47344	1.40643	1.52538	1.47385	1.38151	1.5692	1.54193	1.43438	1.63328	1.53041	1.42393	1.6258
	40	1.44695	1.41345	1.37383	1.45043	1.51667	1.41889	1.60146	1.41795	1.37123	1.46555	1.4126	1.37019	1.45742	1.48234	1.41372	1.53039	1.41469	1.36779	1.46419	1.40069	1.35836	1.44884	1.47704	1.40929	1.52915	1.47726	1.38376	1.57328	1.5454	1.43697	1.63757	1.53508	1.4278	1.6309
	40	1.45045	1.41593	1.37602	1.45318	1.52029	1.42151	1.60601	1.42035	1.37324	1.46833	1.41509	1.37231	1.46009	1.48604	1.41641	1.53402	1.41703	1.36974	1.46674	1.4031	1.36049	1.45158	1.48065	1.41195	1.53275	1.48067	1.38601	1.57735	1.54887	1.43931	1.64186	1.53975	1.43117	1.636
	40	1.45396	1.41841	1.37821	1.45595	1.5239	1.42417	1.61057	1.42275	1.37525	1.47111	1.41759	1.3744	1.46289	1.48975	1.41911	1.53771	1.41938	1.37169	1.46929	1.4055	1.36263	1.45459	1.48425	1.41518	1.53634	1.48408	1.38843	1.58143	1.55234	1.44162	1.64615	1.54443	1.43454	1.64111
	40	1.45746	1.4209	1.38033	1.45855	1.52753	1.42674	1.61511	1.42515	1.37726	1.47376	1.42008	1.37649	1.46593	1.49345	1.4218	1.54163	1.42172	1.37364	1.47183	1.4079	1.36474	1.45728	1.48786	1.4184	1.53994	1.48749	1.39085	1.58551	1.55581	1.44392	1.65044	1.5491	1.43777	1.64621
	40	1.46096	1.42338	1.38244	1.46114	1.53115	1.42937	1.61954	1.42755	1.37927	1.47635	1.42257	1.37858	1.46868	1.49716	1.42503	1.54564	1.42406	1.37559	1.47438	1.41031	1.36685	1.45994	1.49146	1.42163	1.54353	1.49089	1.39326	1.58959	1.55928	1.44623	1.65488	1.55377	1.44078	1.65131
	40	1.46447	1.42587	1.3847	1.46382	1.53477	1.43199	1.62397	1.42995	1.38125	1.47893	1.42507	1.38067	1.47143	1.50086	1.42803	1.54952	1.42641	1.37754	1.47692	1.41271	1.36896	1.46267	1.49507	1.42435	1.54723	1.4943	1.39568	1.59367	1.56275	1.44853	1.65943	1.55844	1.44431	1.65639
	40	1.46797	1.42836	1.38697	1.4665	1.53839	1.43462	1.62841	1.43235	1.38323	1.48167	1.42756	1.38275	1.47425	1.50456	1.43126	1.55339	1.42875	1.37949	1.47947	1.41511	1.37106	1.46552	1.49867	1.4269	1.55085	1.49771	1.3981	1.59775	1.56621	1.45084	1.66397	1.56312	1.44737	1.66136
	40	1.47148	1.43084	1.38915	1.46918	1.54202	1.43725	1.63291	1.43475	1.38522	1.48443	1.43006	1.3849	1.4771	1.50827	1.43431	1.55719	1.43109	1.38144	1.48201	1.41751	1.37317	1.46818	1.50228	1.42946	1.55463	1.50112	1.40052	1.60209	1.56968	1.45326	1.66852	1.56779	1.45058	1.66634
	40	1.47498	1.43333	1.39135	1.47186	1.54565	1.43989	1.63741	1.43715	1.3872	1.48718	1.43255	1.38711	1.47994	1.51197	1.43691	1.56092	1.43343	1.38339	1.48456	1.41991	1.37527	1.4708	1.50588	1.43201	1.55842	1.50452	1.40295	1.60665	1.57315	1.4557	1.6728	1.57246	1.45417	1.67132
	40	1.47849	1.43582	1.39354	1.47454	1.54928	1.44253	1.6419	1.43955	1.38919	1.48993	1.43504	1.38931	1.48288	1.51568	1.43951	1.56464	1.43578	1.38534	1.4871	1.42231	1.37722	1.47358	1.50949	1.43483	1.5622	1.50793	1.40537	1.61121	1.57662	1.45813	1.67705	1.57713	1.45778	1.6763
	40	1.48199	1.43832	1.39569	1.47728	1.55291	1.44518	1.6464	1.44195	1.39126	1.49269	1.43754	1.39144	1.48583	1.51938	1.4421	1.56837	1.43812	1.38729	1.48965	1.42471	1.37917	1.47649	1.51309	1.4376	1.56598	1.51134	1.40779	1.61546	1.58008	1.46057	1.68131	1.58181	1.46162	1.68128
	40	1.4855	1.44081	1.39772	1.48021	1.55654	1.44783	1.65073	1.44435	1.39333	1.49544	1.44003	1.39353	1.48878	1.52308	1.4447	1.57209	1.44046	1.38924	1.49219	1.42712	1.38112	1.47939	1.51669	1.44025	1.56969	1.51474	1.41022	1.61958	1.58355	1.46301	1.68555	1.58648	1.46583	1.68625
	40	1.489	1.4433	1.39991	1.48313	1.56017	1.45039	1.65503	1.44674	1.3954	1.4982	1.44252	1.39562	1.49179	1.52678	1.44731	1.57582	1.4428	1.39119	1.49474	1.42952	1.3832	1.4823	1.5203	1.44307	1.57349	1.51815	1.41264	1.6237	1.58702	1.46544	1.6898	1.59115	1.47005	1.69122
	40	1.49251	1.4458	1.40226	1.48584	1.56381	1.45311	1.6598	1.44914	1.39747	1.50095	1.44501	1.3977	1.49492	1.53049	1.45012	1.57988	1.44514	1.39313	1.49728	1.43192	1.38529	1.4852	1.5239	1.44591	1.57731	1.52156	1.41506	1.62781	1.59048	1.46788	1.69405	1.59582	1.47359	1.69618
	40	1.49601	1.4483	1.40452	1.4885	1.56745	1.4558	1.66445	1.45154	1.39954	1.50371	1.44751	1.39979	1.49804	1.53419	1.45313	1.58393	1.44748	1.39508	1.49996	1.43432	1.38738	1.4881	1.5275	1.44892	1.58111	1.52496	1.41748	1.63193	1.59395	1.47032	1.69829	1.60049	1.47673	1.7009
	40	1.49951	1.4508	1.40672	1.49117	1.57108	1.45846	1.66898	1.45394	1.40161	1.50646	1.45	1.40188	1.50116	1.53789	1.45613	1.58797	1.44982	1.39703	1.50269	1.43672	1.3894	1.49073	1.5311	1.45187	1.58489	1.52837	1.41989	1.63605	1.59742	1.47276	1.70254	1.60516	1.48013	1.70613
	40	1.50302	1.4533	1.40888	1.49383	1.57472	1.46125	1.67349	1.45633	1.4037	1.50921	1.45249	1.40397	1.50428	1.54159	1.45901	1.5917	1.45216	1.39898	1.50543	1.43912	1.39142	1.49336	1.53471	1.45451	1.58871	1.53177	1.4221	1.64015	1.60088	1.4752	1.70678	1.60983	1.48383	1.71112
	40	1.50652	1.4558	1.41103	1.49647	1.57837	1.46404	1.67801	1.45873	1.40579	1.51197	1.45498	1.40606	1.5074	1.5453	1.46168	1.59538	1.4545	1.40093	1.50816	1.44151	1.39344	1.49599	1.53831	1.45729	1.59257	1.53518	1.42435	1.64426	1.60435	1.47762	1.71102	1.6145	1.48691	1.7161
	40	1.51003	1.4583	1.41318	1.49909	1.58201	1.46679	1.68253	1.46113	1.40782	1.51479	1.45747	1.40823	1.51039	1.549	1.46435	1.59906	1.45684	1.40287	1.51089	1.44391	1.39545	1.49861	1.54191	1.46013	1.59637	1.53859	1.42669	1.64836	1.60781	1.47997	1.71527	1.61917	1.49036	1.72109
	40	1.51353	1.4608	1.41533	1.5017	1.58565	1.46938	1.68683	1.46353	1.40979	1.51763	1.45996	1.4104	1.51315	1.5527	1.46706	1.60294	1.45918	1.40482	1.51363	1.44631	1.39747	1.50138	1.54551	1.46297	1.60011	1.54199	1.42905	1.6525	1.61128	1.48231	1.71951	1.62384	1.49404	1.72607
	40	1.51704	1.46331	1.41748	1.50432	1.5893	1.47202	1.69113	1.46592	1.41172	1.52048	1.46246	1.41258	1.516	1.5564	1.4702	1.60694	1.46152	1.40677	1.51636	1.44871	1.39949	1.50432	1.54911	1.46573	1.60388	1.5454	1.43145	1.65678	1.61475	1.4847	1.72376	1.62851	1.49771	1.73105
	40	1.52054	1.46581	1.41963	1.50693	1.59295	1.47474	1.69543	1.46832	1.41392	1.52332	1.46495	1.41475	1.51885	1.5601	1.47334	1.61097	1.46386	1.40872	1.51909	1.45111	1.40151	1.50725	1.55271	1.46836	1.60758	1.5488	1.43416	1.66107	1.61821	1.48727	1.728	1.63318	1.50139	1.73602
	40	1.52405	1.46832	1.42178	1.50955	1.5966	1.47748	1.69973	1.47071	1.41593	1.52616	1.46744	1.41692	1.52161	1.56381	1.4765	1.61512	1.4662	1.41066	1.52182	1.45351	1.40353	1.51018	1.55631	1.47099	1.61136	1.5522	1.43683	1.66536	1.62168	1.48984	1.73224	1.63785	1.50507	1.74168
	40	1.52755	1.47083	1.42398	1.51217	1.60025	1.48039	1.70403	1.47311	1.41792	1.52901	1.46993	1.41909	1.52438	1.56751	1.47967	1.61929	1.46854	1.41261	1.52454	1.45591	1.40555	1.51311	1.55991	1.47362	1.61514	1.55561	1.43926	1.66964	1.62514	1.49227	1.73654	1.64252	1.50875	1.74784
	40	1.53105	1.47334	1.42627	1.51485	1.6039	1.4833	1.70847	1.47551	1.41991	1.53186	1.47242	1.42127	1.52723	1.57121	1.48283	1.62346	1.47087	1.41456	1.52727	1.4583	1.40757	1.51603	1.56352	1.47624	1.61891	1.55901	1.44168	1.67393	1.6286	1.49471	1.74105	1.64719	1.51243	1.75347
	40	1.53456	1.47586	1.42857	1.51754	1.60755	1.48602	1.71297	1.4779	1.4219	1.53471	1.47491	1.42344	1.5302	1.57491	1.48599	1.62764	1.47321	1.41651	1.53	1.4607	1.40959	1.51896	1.56712	1.47887	1.62269	1.56242	1.4441	1.67821	1.63207	1.49714	1.74556	1.65186	1.5161	1.75938
	40	1.53806	1.47837	1.43087	1.52024	1.61121	1.48862	1.7175	1.4803	1.42388	1.53757	1.4774	1.42562	1.53317	1.57861	1.48914	1.63172	1.47555	1.41846	1.53273	1.4631	1.41161	1.52188	1.57072	1.4815	1.62653	1.56582	1.44653	1.6825	1.63553	1.49945	1.74979	1.65653	1.51978	1.76527
	40	1.54157	1.48089	1.43317	1.52293	1.61487	1.49123	1.72205	1.48269	1.42587	1.54042	1.47989	1.4278	1.53614	1.58231	1.49229	1.6355	1.47789	1.42041	1.53546	1.46549	1.41363	1.5246	1.57432	1.48413	1.6305	1.56922	1.44895	1.68678	1.639	1.50164	1.75402	1.6612	1.52346	1.77108
	40	1.54507	1.4834	1.43545	1.52563	1.61853	1.49383	1.72674	1.48509	1.42786	1.54324	1.48238	1.42997	1.53911	1.58601	1.49534	1.63943	1.48022	1.42236	1.5382	1.46789	1.41566	1.52728	1.57791	1.48675	1.63448	1.57263	1.45138	1.69106	1.64246	1.50384	1.75824	1.66587	1.52702	1.77651
	40	1.54858	1.48592	1.43767	1.52833	1.62219	1.49653	1.73125	1.48748	1.42992	1.54603	1.48487	1.43215	1.54209	1.58971	1.49834	1.6435	1.48256	1.42432	1.54092	1.47029	1.41767	1.52997	1.58151	1.48938	1.63825	1.57603	1.45384	1.69535	1.64592	1.50604	1.76247	1.67054	1.53053	1.78193
	40	1.55208	1.48844	1.43989	1.53106	1.62585	1.49926	1.73574	1.48988	1.4321	1.5488	1.48736	1.43433	1.54507	1.59341	1.50121	1.64749	1.4849	1.42627	1.54366	1.47268	1.41969	1.53283	1.58511	1.492	1.64186	1.57943	1.45622	1.69963	1.64939	1.50823	1.76669	1.6752	1.53395	1.78735
	40	1.55559	1.49096	1.44211	1.53374	1.62952	1.50197	1.74018	1.49227	1.43429	1.55156	1.48985	1.43651	1.54805	1.59711	1.50406	1.65166	1.48723	1.42822	1.5464	1.47508	1.4217	1.53574	1.58871	1.49467	1.64547	1.58283	1.45864	1.70392	1.65285	1.51043	1.77092	1.67987	1.53738	1.79277
	40	1.55909	1.49349	1.44434	1.53643	1.63318	1.50445	1.74448	1.49466	1.43649	1.55433	1.49234	1.43869	1.55102	1.60081	1.5069	1.65574	1.48957	1.43017	1.54913	1.47747	1.42371	1.53865	1.59231	1.49798	1.64913	1.58624	1.46105	1.7082	1.65631	1.51266	1.77514	1.68454	1.5408	1.79819
	40	1.5626	1.49601	1.44656	1.53908	1.63685	1.50708	1.74892	1.49706	1.43868	1.5571	1.49483	1.44087	1.55401	1.60451	1.50975	1.65982	1.49191	1.43212	1.55187	1.47987	1.42573	1.54156	1.59591	1.50095	1.6529	1.58964	1.46347	1.71229	1.65978	1.51499	1.77935	1.68921	1.54423	1.80359
	40	1.5661	1.49854	1.44879	1.54176	1.64052	1.50982	1.75342	1.49945	1.44083	1.55987	1.49732	1.44302	1.55699	1.60821	1.5126	1.6639	1.49424	1.43407	1.55462	1.48227	1.42783	1.54446	1.59951	1.50356	1.65667	1.59304	1.46588	1.71638	1.66324	1.51755	1.78357	1.69388	1.54778	1.809
	40	1.5696	1.50106	1.45101	1.54454	1.64419	1.51256	1.75792	1.50185	1.4428	1.56263	1.4998	1.44514	1.55997	1.61191	1.51543	1.66798	1.49658	1.43603	1.55741	1.48466	1.42989	1.54733	1.60311	1.50617	1.66044	1.59644	1.4683	1.72047	1.6667	1.52014	1.78778	1.69854	1.55138	1.8144
	40	1.57311	1.50359	1.45322	1.54725	1.64787	1.51531	1.76242	1.50424	1.44477	1.5654	1.50229	1.44726	1.56296	1.61561	1.51822	1.67207	1.49891	1.43798	1.5602	1.48705	1.4319	1.55011	1.6067	1.50878	1.66428	1.59984	1.47072	1.72456	1.67016	1.52273	1.792	1.70321	1.55497	1.82003
	40	1.57661	1.50612	1.45537	1.54995	1.65154	1.51806	1.76691	1.50663	1.44674	1.56816	1.50478	1.44939	1.56594	1.61931	1.52102	1.67615	1.50125	1.43993	1.56299	1.48945	1.43391	1.55289	1.6103	1.51139	1.66813	1.60324	1.47313	1.72865	1.67362	1.52532	1.79624	1.70788	1.55845	1.82572
	40	1.58012	1.50866	1.45751	1.55266	1.65522	1.52081	1.77141	1.50902	1.44871	1.57093	1.50727	1.45151	1.56893	1.62301	1.52383	1.68024	1.50358	1.44188	1.56578	1.49184	1.43592	1.55567	1.6139	1.51401	1.67199	1.60664	1.47555	1.7328	1.67709	1.5279	1.80052	1.71254	1.56215	1.83096
	40	1.58362	1.51119	1.45966	1.55537	1.6589	1.52358	1.77591	1.51142	1.45068	1.57369	1.50976	1.45364	1.57192	1.62671	1.52663	1.68436	1.50592	1.44383	1.56857	1.49424	1.43793	1.55844	1.6175	1.51662	1.67584	1.61005	1.47793	1.73728	1.68055	1.53049	1.8048	1.71721	1.56574	1.83601
	40	1.58713	1.51373	1.46181	1.55808	1.66258	1.52635	1.7804	1.51381	1.45265	1.57646	1.51225	1.45577	1.57491	1.63041	1.52943	1.6885	1.50825	1.44578	1.57123	1.49663	1.43994	1.56122	1.62109	1.51924	1.6796	1.61345	1.48024	1.74177	1.68401	1.53307	1.80908	1.72188	1.56933	1.84141
	40	1.59063	1.51626	1.46396	1.56079	1.66627	1.52903	1.78489	1.5162	1.45462	1.57922	1.51473	1.4579	1.5779	1.6341	1.53223	1.69264	1.51058	1.44773	1.5739	1.49902	1.44194	1.56399	1.62469	1.52185	1.68333	1.61685	1.48254	1.74625	1.68747	1.53566	1.81337	1.72654	1.57293	1.84681
	40	1.59414	1.5188	1.46616	1.5635	1.66995	1.53166	1.78938	1.51859	1.45659	1.58198	1.51722	1.46003	1.58089	1.6378	1.53503	1.69669	1.51292	1.44968	1.57666	1.50142	1.44395	1.56676	1.62829	1.52447	1.68707	1.62025	1.48484	1.75073	1.69093	1.53824	1.81765	1.73121	1.57652	1.85222
	40	1.59764	1.52134	1.46844	1.56622	1.67364	1.53464	1.79387	1.52098	1.45855	1.58475	1.51971	1.46215	1.58389	1.6415	1.53782	1.70065	1.51525	1.45163	1.57942	1.50381	1.44596	1.56954	1.63188	1.52725	1.69108	1.62365	1.48715	1.75521	1.69439	1.54082	1.82193	1.73588	1.58012	1.85765
	40	1.60115	1.52389	1.47072	1.56893	1.67733	1.53747	1.79817	1.52338	1.46051	1.58757	1.52219	1.46427	1.58688	1.6452	1.54071	1.70473	1.51758	1.45358	1.58218	1.5062	1.44797	1.57231	1.63548	1.52999	1.69509	1.62705	1.48945	1.75954	1.69785	1.54336	1.82621	1.74054	1.58371	1.86307
	40	1.60465	1.52643	1.47298	1.57166	1.68102	1.54025	1.80255	1.52577	1.46248	1.59048	1.52468	1.46635	1.58988	1.6489	1.5434	1.70865	1.51992	1.45553	1.58494	1.5086	1.44998	1.57508	1.63907	1.53258	1.69901	1.63045	1.49176	1.76371	1.70131	1.54579	1.83049	1.74521	1.58731	1.86852
	40	1.60815	1.52898	1.47527	1.57444	1.68471	1.54304	1.80714	1.52816	1.46444	1.59339	1.52717	1.46841	1.59288	1.6526	1.54617	1.71249	1.52225	1.45761	1.5877	1.51099	1.45199	1.57785	1.64267	1.53517	1.70297	1.63385	1.49406	1.76788	1.70477	1.54822	1.83477	1.74987	1.5909	1.87413
	40	1.61166	1.53152	1.47756	1.57721	1.68841	1.54584	1.81172	1.53055	1.4664	1.5963	1.52965	1.47048	1.59588	1.65629	1.54895	1.71641	1.52458	1.45954	1.59046	1.51338	1.454	1.58062	1.64626	1.53776	1.70699	1.63724	1.49637	1.77205	1.70823	1.55065	1.83905	1.75454	1.5945	1.87974
	40	1.61516	1.53407	1.47985	1.57998	1.6921	1.54864	1.81631	1.53294	1.46837	1.5992	1.53214	1.47254	1.59888	1.65999	1.55172	1.72036	1.52691	1.46142	1.59322	1.51577	1.456	1.58339	1.64986	1.54037	1.71099	1.64064	1.49867	1.77623	1.71169	1.55308	1.84333	1.7592	1.59809	1.88539
	40	1.61867	1.53663	1.48214	1.58275	1.6958	1.55144	1.82083	1.53533	1.47033	1.60211	1.53463	1.47461	1.60189	1.66369	1.55449	1.72425	1.52925	1.46332	1.59598	1.51816	1.45801	1.58616	1.65346	1.5431	1.71482	1.64404	1.50098	1.7804	1.71515	1.55552	1.8476	1.76387	1.60168	1.89118
	40	1.62217	1.53918	1.48443	1.58553	1.6995	1.55425	1.82509	1.53772	1.4723	1.60502	1.53711	1.47667	1.60489	1.66739	1.55727	1.72814	1.53158	1.46527	1.59873	1.52056	1.46002	1.58893	1.65705	1.5457	1.71865	1.64744	1.50333	1.78458	1.71861	1.55795	1.85188	1.76853	1.60522	1.89693
	40	1.62568	1.54173	1.48672	1.5883	1.70321	1.55696	1.82943	1.54011	1.47434	1.60793	1.5396	1.47873	1.6079	1.67108	1.56005	1.73203	1.53391	1.46722	1.60151	1.52295	1.46203	1.59169	1.66064	1.54828	1.72248	1.65084	1.5059	1.78875	1.72207	1.56038	1.85615	1.7732	1.60864	1.90217
	40	1.62918	1.54429	1.48901	1.59107	1.70691	1.55945	1.83394	1.5425	1.47653	1.61085	1.54209	1.4808	1.6109	1.67478	1.56283	1.73603	1.53624	1.46917	1.6043	1.52534	1.46404	1.59446	1.66424	1.55086	1.72631	1.65424	1.50848	1.79298	1.72553	1.56281	1.86043	1.77786	1.61207	1.90778
	40	1.63269	1.54685	1.49131	1.59385	1.71062	1.56194	1.83847	1.54489	1.47871	1.61376	1.54457	1.48286	1.61391	1.67848	1.56561	1.74014	1.53857	1.47111	1.6071	1.52773	1.46605	1.59722	1.66783	1.55344	1.73015	1.65764	1.51105	1.79733	1.72899	1.56524	1.86463	1.78253	1.61549	1.91338
	40	1.63619	1.54941	1.4936	1.59669	1.71433	1.56443	1.84312	1.54728	1.4809	1.61668	1.54706	1.48492	1.61692	1.68217	1.56839	1.74426	1.5409	1.47306	1.6099	1.53012	1.46806	1.59999	1.67143	1.55601	1.73397	1.66103	1.51363	1.80168	1.73245	1.56768	1.86884	1.78719	1.61892	1.91894
	40	1.63969	1.55197	1.4959	1.59958	1.71804	1.56692	1.84778	1.54967	1.48309	1.61945	1.54954	1.48699	1.61993	1.68587	1.57127	1.74837	1.54323	1.47501	1.61269	1.53251	1.47007	1.60275	1.67502	1.55859	1.7378	1.66443	1.5162	1.8061	1.73591	1.57011	1.87327	1.79186	1.62239	1.92417
	40	1.6432	1.55454	1.4982	1.60225	1.72175	1.56941	1.85225	1.55206	1.48528	1.62212	1.55203	1.48905	1.62295	1.68957	1.57429	1.75249	1.54556	1.47696	1.61543	1.5349	1.47208	1.6055	1.67861	1.56117	1.74162	1.66783	1.51878	1.81063	1.73936	1.57254	1.87755	1.79652	1.62601	1.92969
	40	1.6467	1.5571	1.5005	1.60495	1.72547	1.5719	1.85661	1.55445	1.48747	1.62478	1.55451	1.49111	1.62596	1.69326	1.57731	1.75661	1.54789	1.47898	1.61822	1.53729	1.47422	1.60826	1.68221	1.56374	1.74545	1.67123	1.52135	1.81515	1.74282	1.57494	1.88172	1.80118	1.62964	1.93555
	40	1.65021	1.55967	1.5028	1.60773	1.72918	1.57439	1.86108	1.55684	1.48966	1.62745	1.557	1.49325	1.62898	1.69696	1.58033	1.76073	1.55022	1.48104	1.62102	1.53968	1.47636	1.61102	1.6858	1.56632	1.74928	1.67462	1.52392	1.81963	1.74628	1.5773	1.88565	1.80585	1.63326	1.94141
	40	1.65371	1.56224	1.50511	1.6105	1.7329	1.57689	1.86581	1.55923	1.4918	1.63012	1.55948	1.49542	1.63199	1.70066	1.58335	1.765	1.55255	1.48295	1.62371	1.54207	1.47851	1.6138	1.68939	1.56889	1.7531	1.67802	1.52643	1.82392	1.74974	1.57965	1.88958	1.81051	1.63655	1.94706
	40	1.65722	1.56481	1.50742	1.61328	1.73663	1.57938	1.87032	1.56161	1.4938	1.63278	1.56196	1.49759	1.63501	1.70435	1.58637	1.76937	1.55488	1.48481	1.62636	1.54446	1.48065	1.61668	1.69299	1.57152	1.75693	1.68142	1.52885	1.8282	1.7532	1.58201	1.8935	1.81518	1.6397	1.95268
	40	1.66072	1.56739	1.50973	1.61606	1.74035	1.58221	1.87482	1.564	1.49581	1.63544	1.56445	1.49977	1.63803	1.70805	1.5894	1.77374	1.55721	1.48669	1.62907	1.54685	1.4828	1.61956	1.69658	1.57432	1.76079	1.68481	1.53127	1.83249	1.75665	1.58437	1.89754	1.81984	1.64285	1.95829
	40	1.66423	1.56996	1.51213	1.61884	1.74408	1.58507	1.87932	1.56639	1.49781	1.63811	1.56693	1.50194	1.6411	1.71174	1.59243	1.77785	1.55954	1.48864	1.63183	1.54924	1.48494	1.62245	1.70017	1.57712	1.76465	1.68821	1.53364	1.83678	1.76011	1.58673	1.90195	1.8245	1.64625	1.96375
	40	1.66773	1.57254	1.51457	1.62161	1.74781	1.58769	1.88382	1.56878	1.49981	1.64077	1.56942	1.50412	1.64432	1.71544	1.59535	1.78184	1.56187	1.49058	1.63458	1.55162	1.48709	1.62533	1.70376	1.57992	1.76851	1.6916	1.53598	1.84107	1.76357	1.5891	1.90639	1.82916	1.64966	1.96896
	40	1.67124	1.57512	1.51692	1.62439	1.75154	1.59026	1.88832	1.57116	1.50182	1.64343	1.5719	1.50629	1.64755	1.71913	1.5982	1.78583	1.5642	1.49253	1.63734	1.55401	1.48924	1.62821	1.70736	1.58273	1.77236	1.695	1.53832	1.84536	1.76703	1.59162	1.91082	1.83383	1.65307	1.97416
	40	1.67474	1.5777	1.51926	1.62715	1.75527	1.59309	1.89281	1.57355	1.50382	1.64609	1.57438	1.50847	1.65078	1.72283	1.60105	1.78982	1.56653	1.49447	1.6401	1.5564	1.49138	1.6311	1.71095	1.58553	1.77622	1.6984	1.54065	1.84964	1.77048	1.59414	1.91526	1.83849	1.65648	1.97937
	40	1.67824	1.58029	1.52161	1.62992	1.759	1.59598	1.89731	1.57594	1.50582	1.64876	1.57687	1.51064	1.65401	1.72652	1.6039	1.79381	1.56885	1.49642	1.64286	1.55879	1.49353	1.63398	1.71454	1.58833	1.78008	1.70179	1.543	1.85392	1.77394	1.59665	1.91969	1.84315	1.65989	1.98489
	40	1.68175	1.58287	1.52397	1.63268	1.76274	1.59882	1.90184	1.57833	1.50783	1.65142	1.57935	1.51274	1.65725	1.73022	1.60675	1.79788	1.57118	1.49836	1.64562	1.56118	1.49568	1.63687	1.71813	1.59113	1.78385	1.70519	1.54534	1.85825	1.7774	1.59917	1.92412	1.84781	1.6633	1.99106
	40	1.68525	1.58546	1.52632	1.63545	1.76648	1.60136	1.90638	1.58071	1.50983	1.65408	1.58183	1.51484	1.66049	1.73391	1.60961	1.80201	1.57351	1.50031	1.64838	1.56356	1.49782	1.63976	1.72172	1.59394	1.78761	1.70858	1.54768	1.8626	1.78085	1.60167	1.92855	1.85248	1.6667	1.9971
	40	1.68876	1.58805	1.52868	1.63822	1.77022	1.60389	1.91092	1.5831	1.51183	1.65674	1.58432	1.51694	1.66373	1.73761	1.61246	1.80615	1.57584	1.50225	1.65113	1.56595	1.49997	1.64264	1.72531	1.59675	1.79138	1.71198	1.55002	1.86694	1.78431	1.60409	1.93293	1.85714	1.67011	2.00225
	40	1.69226	1.59064	1.53103	1.64099	1.77397	1.60676	1.91546	1.58549	1.51383	1.6594	1.5868	1.519	1.66698	1.7413	1.61531	1.81028	1.57816	1.5042	1.6539	1.56834	1.50211	1.64553	1.7289	1.59957	1.79521	1.71537	1.55236	1.87129	1.78776	1.60652	1.93715	1.8618	1.67352	2.0074
	40	1.69577	1.59324	1.53339	1.64376	1.77771	1.6097	1.92	1.58787	1.51584	1.66223	1.58928	1.52103	1.67022	1.745	1.61816	1.81426	1.58049	1.50614	1.65673	1.57072	1.50426	1.64831	1.73249	1.60238	1.79904	1.71877	1.5547	1.87563	1.79122	1.60894	1.94136	1.86646	1.67693	2.01254
	40	1.69927	1.59583	1.53575	1.64653	1.78146	1.61265	1.92456	1.59026	1.51784	1.66505	1.59177	1.52305	1.67312	1.74869	1.62102	1.81813	1.58282	1.50809	1.65956	1.57311	1.50629	1.651	1.73608	1.60519	1.80293	1.72216	1.55704	1.87998	1.79467	1.61136	1.94557	1.87112	1.68034	2.01768
	40	1.70278	1.59843	1.53805	1.6493	1.78521	1.61561	1.92912	1.59264	1.51984	1.66788	1.59425	1.52507	1.67597	1.75239	1.62387	1.822	1.58514	1.51003	1.66239	1.5755	1.50833	1.6537	1.73967	1.60813	1.80692	1.72555	1.55932	1.88433	1.79813	1.61378	1.94978	1.87579	1.68375	2.02333
	40	1.70628	1.60103	1.54025	1.65207	1.78897	1.61847	1.93369	1.59503	1.52184	1.67071	1.59673	1.5271	1.67881	1.75608	1.62672	1.82587	1.58747	1.51198	1.66523	1.57788	1.51048	1.6564	1.74326	1.6112	1.81084	1.72895	1.5616	1.88855	1.80158	1.61621	1.95399	1.88045	1.68716	2.02907
	40	1.70978	1.60363	1.54245	1.65485	1.79272	1.62131	1.93826	1.59741	1.52384	1.67354	1.59921	1.52912	1.68165	1.75978	1.62957	1.82973	1.58979	1.51392	1.66806	1.58027	1.51264	1.6591	1.74685	1.61387	1.81464	1.73234	1.56387	1.89272	1.80504	1.61864	1.95812	1.88511	1.69057	2.03481
	40	1.71329	1.60624	1.54466	1.65762	1.79648	1.62387	1.94283	1.5998	1.52584	1.67637	1.60169	1.53114	1.68449	1.76347	1.63243	1.83365	1.59212	1.51587	1.67089	1.58265	1.51479	1.66179	1.75044	1.61654	1.81843	1.73573	1.56614	1.89688	1.80849	1.62106	1.96224	1.88977	1.69399	2.04055
	40	1.71679	1.60885	1.54695	1.6604	1.80024	1.62648	1.9474	1.60219	1.52785	1.6792	1.60418	1.53316	1.68733	1.76716	1.63528	1.83747	1.59444	1.51781	1.67372	1.58504	1.51693	1.66449	1.75403	1.61922	1.82229	1.73913	1.56841	1.90104	1.81195	1.62349	1.96644	1.89443	1.6974	2.0463
	40	1.7203	1.61146	1.54934	1.66318	1.80401	1.62915	1.95197	1.60457	1.52985	1.68203	1.60666	1.53518	1.69016	1.77086	1.63813	1.84134	1.59677	1.5198	1.67655	1.58742	1.51894	1.66719	1.75762	1.62202	1.82632	1.74252	1.57069	1.90526	1.8154	1.62592	1.97075	1.89909	1.70081	2.05204
	40	1.7238	1.61407	1.55176	1.66596	1.80777	1.6319	1.95654	1.60695	1.53185	1.68486	1.60914	1.53721	1.693	1.77455	1.641	1.84521	1.59909	1.52179	1.67932	1.58981	1.52096	1.66988	1.76121	1.62482	1.83029	1.74591	1.57296	1.90954	1.81886	1.62834	1.97505	1.90375	1.70422	2.05778
	40	1.72731	1.61668	1.55419	1.66874	1.81154	1.63476	1.96111	1.60934	1.53385	1.68769	1.61162	1.53923	1.69584	1.77824	1.64386	1.84908	1.60142	1.52377	1.68195	1.59219	1.52297	1.67258	1.7648	1.62762	1.83416	1.74931	1.57523	1.91382	1.82231	1.63065	1.97937	1.90841	1.70763	2.06351
	40	1.73081	1.6193	1.55662	1.67152	1.81531	1.63763	1.96568	1.61172	1.53585	1.69052	1.6141	1.54125	1.69871	1.78194	1.64672	1.85295	1.60374	1.52576	1.68458	1.59458	1.52499	1.67528	1.76839	1.63042	1.83802	1.7527	1.5776	1.9181	1.82577	1.63289	1.98368	1.91307	1.71104	2.06925
	40	1.73432	1.62192	1.55905	1.67431	1.81909	1.64051	1.97025	1.61411	1.53785	1.69334	1.61658	1.54327	1.70175	1.78563	1.64958	1.8572	1.60607	1.52774	1.68722	1.59696	1.527	1.67797	1.77198	1.63308	1.84189	1.75609	1.5801	1.92238	1.82922	1.63542	1.98799	1.91773	1.71445	2.07498
	40	1.73782	1.62454	1.56149	1.67709	1.82286	1.64312	1.97483	1.61649	1.53979	1.69617	1.61906	1.54529	1.7048	1.78932	1.65244	1.86152	1.60839	1.52973	1.68984	1.59935	1.52902	1.68067	1.77556	1.63555	1.84576	1.75948	1.58259	1.92675	1.83267	1.63796	1.9923	1.92239	1.71786	2.08043
	40	1.74133	1.62716	1.56393	1.67988	1.82664	1.64569	1.97941	1.61887	1.54163	1.699	1.62154	1.54731	1.70785	1.79302	1.65525	1.86551	1.61071	1.53171	1.69248	1.60173	1.53103	1.68337	1.77915	1.63801	1.84963	1.76288	1.58508	1.93113	1.83613	1.64045	1.99661	1.92705	1.72127	2.08569
	40	1.74483	1.62978	1.56638	1.68267	1.83042	1.64827	1.98399	1.62126	1.54348	1.70183	1.62402	1.54934	1.71075	1.79671	1.6579	1.8695	1.61304	1.5337	1.69523	1.60411	1.53305	1.68606	1.78274	1.64048	1.85349	1.76627	1.58738	1.93551	1.83958	1.64287	2.00092	1.93171	1.72468	2.09096
	40	1.74833	1.63241	1.56883	1.68545	1.8342	1.65084	1.98857	1.62364	1.54532	1.70466	1.6265	1.55136	1.71362	1.8004	1.66055	1.87366	1.61536	1.53568	1.69798	1.6065	1.53506	1.68876	1.78633	1.64312	1.85736	1.76966	1.58954	1.93989	1.84303	1.64529	2.00523	1.93637	1.72809	2.09623
	40	1.75184	1.63504	1.57128	1.68824	1.83799	1.65342	1.99347	1.62602	1.54716	1.70749	1.62898	1.55338	1.71649	1.80409	1.6632	1.87809	1.61768	1.53767	1.70074	1.60888	1.53708	1.69146	1.78991	1.64577	1.86123	1.77305	1.5917	1.94426	1.84649	1.64771	2.00953	1.94103	1.7315	2.1015
	40	1.75534	1.63768	1.57374	1.69109	1.84178	1.65599	1.99837	1.62841	1.54901	1.71032	1.63146	1.5554	1.71936	1.80779	1.66585	1.88251	1.62001	1.53964	1.70349	1.61126	1.53909	1.69425	1.7935	1.64842	1.86509	1.77644	1.59387	1.94864	1.84994	1.65014	2.01384	1.94569	1.73491	2.10676
	40	1.75885	1.64031	1.57615	1.69398	1.84557	1.65864	2.00327	1.63079	1.55085	1.71315	1.63394	1.55753	1.72223	1.81148	1.66885	1.88694	1.62233	1.54155	1.70624	1.61364	1.54111	1.69706	1.79709	1.65107	1.86895	1.77983	1.59603	1.95301	1.85339	1.65256	2.01815	1.95035	1.73831	2.1121
	40	1.76235	1.64295	1.57846	1.6968	1.84936	1.66133	2.00819	1.63317	1.5527	1.71598	1.63642	1.55969	1.7251	1.81517	1.67195	1.89109	1.62465	1.54346	1.70892	1.61603	1.54312	1.69987	1.80068	1.65373	1.87281	1.78322	1.5982	1.95738	1.85684	1.65498	2.02245	1.95501	1.74172	2.11785
	40	1.76586	1.64559	1.58077	1.69959	1.85316	1.66403	2.01311	1.63556	1.55454	1.71875	1.6389	1.56184	1.72797	1.81886	1.67486	1.89513	1.62697	1.54538	1.71155	1.61841	1.54514	1.70267	1.80426	1.65639	1.87667	1.78662	1.60036	1.96175	1.8603	1.6574	2.02676	1.95967	1.74513	2.1236
	40	1.76936	1.64823	1.58309	1.70238	1.85696	1.66684	2.01803	1.63794	1.55638	1.72151	1.64138	1.564	1.73084	1.82255	1.67762	1.89916	1.6293	1.54729	1.71419	1.62079	1.54715	1.70548	1.80785	1.65906	1.88054	1.79001	1.60252	1.96613	1.86375	1.65982	2.03106	1.96432	1.74854	2.12935
	40	1.77287	1.65087	1.58541	1.70518	1.86076	1.66966	2.02296	1.64032	1.55823	1.72427	1.64386	1.56617	1.73374	1.82625	1.68038	1.90319	1.63162	1.5492	1.71683	1.62317	1.54917	1.70829	1.81143	1.66195	1.8844	1.7934	1.60468	1.9705	1.8672	1.66224	2.03537	1.96898	1.75194	2.13509
	40	1.77637	1.65352	1.58772	1.70797	1.86456	1.67247	2.02789	1.6427	1.56007	1.72703	1.64634	1.56836	1.73677	1.82994	1.68314	1.90742	1.63394	1.55111	1.71947	1.62555	1.55118	1.71109	1.81502	1.6649	1.88826	1.79679	1.60691	1.97475	1.87065	1.66466	2.03967	1.97364	1.75535	2.14084
	40	1.77988	1.65617	1.59004	1.71077	1.86837	1.67529	2.03262	1.64508	1.56191	1.72979	1.64882	1.57056	1.7398	1.83363	1.6859	1.91189	1.63626	1.55303	1.7221	1.62794	1.5532	1.7139	1.81861	1.66785	1.89212	1.80018	1.60917	1.97896	1.8741	1.66708	2.04398	1.9783	1.75876	2.14658
	40	1.78338	1.65882	1.59237	1.71356	1.87218	1.67812	2.037	1.64746	1.56375	1.73254	1.6513	1.57275	1.74284	1.83732	1.68865	1.91602	1.63858	1.55494	1.72474	1.63032	1.55521	1.7167	1.82219	1.67081	1.89598	1.80357	1.61143	1.98318	1.87755	1.6695	2.04828	1.98296	1.76216	2.15231
	40	1.78688	1.66148	1.59469	1.71636	1.87599	1.68095	2.04137	1.64985	1.5656	1.7353	1.65378	1.5749	1.74587	1.84101	1.69141	1.91989	1.6409	1.55685	1.72738	1.6327	1.55722	1.7195	1.82578	1.67376	1.89984	1.80696	1.61369	1.98739	1.88101	1.67187	2.05258	1.98762	1.76557	2.15804
	40	1.79039	1.66413	1.59701	1.71916	1.87981	1.68378	2.04574	1.65223	1.56744	1.73806	1.65625	1.57691	1.74891	1.8447	1.69417	1.92375	1.64322	1.55876	1.73001	1.63508	1.55924	1.7223	1.82936	1.67651	1.9037	1.81035	1.61595	1.9916	1.88446	1.67434	2.05689	1.99227	1.76897	2.16377
	40	1.79389	1.66679	1.59934	1.72196	1.88363	1.68662	2.0504	1.65461	1.56928	1.74082	1.65873	1.57906	1.75196	1.84839	1.69693	1.92761	1.64554	1.56067	1.73265	1.63746	1.56125	1.72509	1.83295	1.67912	1.90757	1.81374	1.6182	1.99582	1.88791	1.67676	2.06119	1.99693	1.77226	2.16896
	40	1.7974	1.66946	1.60166	1.72484	1.88745	1.68946	2.05519	1.65699	1.57112	1.74358	1.66121	1.5812	1.75517	1.85208	1.69968	1.93147	1.64786	1.56259	1.73528	1.63984	1.56329	1.72789	1.83653	1.68172	1.91143	1.81712	1.62046	2.00003	1.89136	1.67918	2.06549	2.00159	1.77523	2.17401
	40	1.8009	1.67212	1.60399	1.72794	1.89127	1.69231	2.05997	1.65937	1.57297	1.74635	1.66369	1.58335	1.75866	1.85577	1.70244	1.9354	1.65018	1.5645	1.73792	1.64222	1.56532	1.73068	1.84012	1.68433	1.91536	1.82051	1.62272	2.00424	1.89481	1.68163	2.0698	2.00625	1.77819	2.17907
	40	1.80441	1.67479	1.60632	1.73104	1.8951	1.69509	2.06463	1.66175	1.57481	1.74911	1.66617	1.58551	1.76215	1.85947	1.7052	1.93943	1.6525	1.56646	1.74055	1.6446	1.56735	1.73348	1.8437	1.68694	1.91929	1.8239	1.62497	2.00848	1.89826	1.6841	2.0741	2.0109	1.78116	2.18419
	40	1.80791	1.67746	1.60865	1.73414	1.89892	1.6978	2.06906	1.66413	1.57665	1.75187	1.66864	1.58766	1.76565	1.86316	1.70795	1.94345	1.65482	1.56843	1.74318	1.64698	1.56939	1.73627	1.84729	1.68954	1.92308	1.82729	1.62723	2.01283	1.90171	1.68656	2.0784	2.01556	1.78412	2.18975
	40	1.81142	1.68013	1.61106	1.73726	1.90276	1.70051	2.07348	1.66651	1.57862	1.75463	1.67112	1.58981	1.76896	1.86685	1.71071	1.94757	1.65714	1.5703	1.74582	1.64936	1.57142	1.73906	1.85087	1.69215	1.92688	1.83068	1.62949	2.01718	1.90516	1.68902	2.0827	2.02022	1.78709	2.19531
	40	1.81492	1.68281	1.61347	1.74038	1.90659	1.70359	2.0779	1.66889	1.5806	1.75739	1.6736	1.59196	1.77191	1.87054	1.71346	1.95172	1.65946	1.57217	1.74853	1.65174	1.57346	1.74185	1.85445	1.69475	1.93075	1.83407	1.63174	2.02152	1.90861	1.69148	2.08701	2.02487	1.79038	2.20087
	40	1.81842	1.68548	1.61588	1.74352	1.91043	1.70657	2.08233	1.67127	1.58258	1.76015	1.67608	1.59411	1.77486	1.87423	1.71622	1.95589	1.66178	1.5741	1.75126	1.65412	1.57549	1.74464	1.85804	1.69735	1.93461	1.83746	1.634	2.02587	1.91206	1.69394	2.09135	2.02953	1.79379	2.20642
	40	1.82193	1.68817	1.6182	1.74654	1.91427	1.70929	2.08705	1.67365	1.58457	1.76292	1.67855	1.59626	1.77781	1.87792	1.71898	1.96044	1.6641	1.57604	1.75399	1.6565	1.57752	1.74743	1.86162	1.69996	1.93848	1.84084	1.63625	2.03022	1.91551	1.6964	2.09562	2.03419	1.79719	2.21198
	40	1.82543	1.69085	1.62041	1.74949	1.91811	1.71201	2.09223	1.67603	1.58655	1.76568	1.68103	1.59842	1.78077	1.88161	1.72174	1.965	1.66641	1.57798	1.75672	1.65887	1.57956	1.75022	1.86521	1.70267	1.94235	1.84423	1.63851	2.03457	1.91896	1.69887	2.09991	2.03884	1.8006	2.21754
	40	1.82894	1.69354	1.62266	1.75241	1.92196	1.71467	2.09675	1.67841	1.58853	1.76844	1.68351	1.60057	1.78373	1.8853	1.7245	1.96957	1.66873	1.57991	1.75945	1.66125	1.58159	1.75301	1.86879	1.70546	1.94621	1.84762	1.64074	2.03891	1.92241	1.70133	2.10421	2.0435	1.80401	2.2231
	40	1.83244	1.69622	1.625	1.75535	1.92581	1.71745	2.10125	1.68078	1.59051	1.77121	1.68598	1.60269	1.78669	1.88899	1.72725	1.97413	1.67105	1.58185	1.76217	1.66363	1.58362	1.7558	1.87237	1.70825	1.95027	1.85101	1.64292	2.04326	1.92586	1.70379	2.10847	2.04816	1.80741	2.22865
	40	1.83595	1.69892	1.62734	1.75833	1.92966	1.72017	2.10574	1.68316	1.59249	1.77397	1.68846	1.60486	1.78965	1.89268	1.73001	1.9787	1.67337	1.58379	1.7649	1.66601	1.58566	1.75858	1.87595	1.71104	1.95435	1.85439	1.64509	2.04761	1.92931	1.70625	2.11282	2.05281	1.81082	2.23421
	40	1.83945	1.70161	1.62968	1.76129	1.93351	1.72289	2.11024	1.68554	1.59447	1.77673	1.69094	1.60701	1.79263	1.89637	1.73277	1.98326	1.67568	1.58573	1.76763	1.66839	1.58769	1.76137	1.87954	1.71383	1.95842	1.85778	1.64727	2.05195	1.93276	1.70871	2.11712	2.05747	1.81423	2.23977
	40	1.84296	1.70431	1.63202	1.76426	1.93737	1.72562	2.11473	1.68792	1.59645	1.77958	1.69341	1.60916	1.79577	1.90006	1.73553	1.98738	1.678	1.58766	1.77036	1.67076	1.58972	1.76415	1.88312	1.71662	1.96249	1.86117	1.64945	2.0563	1.9362	1.71117	2.12142	2.06212	1.81763	2.24533
	40	1.84646	1.70701	1.63436	1.76722	1.94123	1.72858	2.11922	1.6903	1.59843	1.78245	1.69589	1.61131	1.79892	1.90374	1.73829	1.99148	1.68032	1.5896	1.77309	1.67314	1.59176	1.76693	1.8867	1.71941	1.96652	1.86455	1.65163	2.06064	1.93965	1.71363	2.12572	2.06678	1.82095	2.25089
	40	1.84997	1.70971	1.6367	1.77019	1.94509	1.73158	2.12372	1.69268	1.60041	1.78532	1.69837	1.61346	1.80207	1.90743	1.74105	1.99557	1.68263	1.59153	1.77581	1.67552	1.59379	1.76971	1.89028	1.7222	1.97064	1.86794	1.65381	2.06498	1.9431	1.71609	2.13003	2.07144	1.82403	2.25644
	40	1.85347	1.71242	1.63905	1.77316	1.94896	1.73458	2.12821	1.69505	1.60239	1.78822	1.70084	1.6156	1.80522	1.91112	1.74381	1.99959	1.68495	1.59347	1.77854	1.6779	1.59582	1.7725	1.89387	1.725	1.97472	1.87133	1.65598	2.06933	1.94655	1.71855	2.13433	2.07609	1.82711	2.262
	40	1.85697	1.71512	1.64139	1.77613	1.95283	1.73758	2.1327	1.69743	1.60437	1.79112	1.70332	1.61775	1.80837	1.91481	1.74656	2.00359	1.68727	1.59541	1.78127	1.68027	1.59786	1.77528	1.89745	1.72779	1.97879	1.87471	1.65824	2.07367	1.95	1.72101	2.13863	2.08075	1.8302	2.26755
	40	1.86048	1.71784	1.64374	1.77928	1.9567	1.74059	2.1372	1.69981	1.60635	1.79402	1.70579	1.6199	1.81152	1.9185	1.74932	2.00759	1.68958	1.59734	1.784	1.68265	1.59989	1.77806	1.90103	1.73058	1.98287	1.8781	1.66068	2.07802	1.95345	1.72347	2.14293	2.0854	1.8333	2.27311
	40	1.86398	1.72055	1.64609	1.78277	1.96058	1.7436	2.14169	1.70219	1.60833	1.79692	1.70827	1.62205	1.81468	1.92219	1.75208	2.01159	1.6919	1.59928	1.78672	1.68503	1.60192	1.78083	1.90461	1.73338	1.98695	1.88149	1.66312	2.08236	1.95689	1.7258	2.14723	2.09006	1.83639	2.27866
	40	1.86749	1.72327	1.64844	1.7859	1.96446	1.74656	2.14616	1.70456	1.6103	1.79982	1.71074	1.6242	1.81783	1.92588	1.75483	2.01559	1.69421	1.60121	1.78945	1.6874	1.60396	1.78361	1.90819	1.73617	1.9908	1.88487	1.66556	2.0867	1.96034	1.72794	2.15153	2.09471	1.83948	2.28421
	40	1.87099	1.72599	1.6508	1.78866	1.96834	1.74931	2.15068	1.70694	1.61228	1.80273	1.71322	1.62635	1.82099	1.92957	1.75759	2.01958	1.69653	1.60315	1.79218	1.68978	1.60599	1.78639	1.91177	1.73896	1.99448	1.88826	1.66785	2.09104	1.96379	1.73007	2.15583	2.09937	1.84257	2.28976
	40	1.8745	1.72871	1.65316	1.79141	1.97222	1.75206	2.15519	1.70932	1.61426	1.80563	1.71569	1.6285	1.82415	1.93326	1.76035	2.02358	1.69884	1.60508	1.7949	1.69215	1.60803	1.78916	1.91535	1.74175	1.99816	1.89164	1.6701	2.09538	1.96724	1.73231	2.16013	2.10402	1.84567	2.29531
	40	1.878	1.73144	1.65553	1.79417	1.97611	1.75481	2.15976	1.71169	1.61624	1.80854	1.71817	1.63065	1.82731	1.93694	1.7631	2.02758	1.70116	1.60702	1.79763	1.69453	1.61006	1.79194	1.91893	1.74455	2.00196	1.89503	1.67236	2.09972	1.97068	1.73471	2.16444	2.10867	1.84876	2.30086
	40	1.88151	1.73417	1.65789	1.79733	1.98	1.75756	2.16444	1.71407	1.61822	1.81144	1.72064	1.63279	1.83048	1.94063	1.76586	2.03157	1.70347	1.60895	1.80035	1.6969	1.6121	1.79471	1.92251	1.74734	2.0059	1.89841	1.67462	2.10406	1.97413	1.73712	2.16873	2.11333	1.85186	2.30641
	40	1.88501	1.7369	1.66026	1.8002	1.9839	1.76044	2.16913	1.71645	1.62019	1.81435	1.72312	1.63494	1.83365	1.94432	1.76862	2.03557	1.70579	1.61089	1.80308	1.69928	1.61413	1.79749	1.9261	1.75013	2.00984	1.9018	1.67687	2.10844	1.97758	1.73952	2.17303	2.11798	1.85495	2.31196
	40	1.88852	1.73963	1.66263	1.80307	1.98779	1.76337	2.17382	1.71882	1.62217	1.81726	1.72559	1.63709	1.83681	1.94801	1.77137	2.03956	1.7081	1.61265	1.8058	1.70165	1.61618	1.80026	1.92968	1.75292	2.01377	1.90518	1.67913	2.11306	1.98102	1.74193	2.17732	2.12264	1.85804	2.31751
	40	1.89202	1.74237	1.665	1.806	1.99169	1.7663	2.17851	1.7212	1.62415	1.82017	1.72807	1.63924	1.83991	1.9517	1.77413	2.04366	1.71042	1.61438	1.80853	1.70403	1.61823	1.80303	1.93326	1.75572	2.0177	1.90857	1.68138	2.11768	1.98447	1.74433	2.18161	2.12729	1.86114	2.32305
	40	1.89552	1.74511	1.66737	1.80902	1.9956	1.76924	2.1832	1.72357	1.62612	1.82308	1.73054	1.64146	1.84317	1.95538	1.77688	2.04787	1.71273	1.61611	1.81125	1.7064	1.62023	1.8058	1.93683	1.75834	2.02163	1.91195	1.68364	2.12231	1.98792	1.74674	2.18591	2.13194	1.86463	2.3286
	40	1.89903	1.74786	1.66997	1.81205	1.9995	1.77218	2.1879	1.72595	1.6281	1.82599	1.73302	1.6437	1.84636	1.95907	1.77964	2.05209	1.71504	1.61799	1.81398	1.70878	1.62226	1.80857	1.94041	1.76093	2.02556	1.91533	1.68589	2.12693	1.99136	1.74915	2.19001	2.1366	1.86812	2.33415
	40	1.90253	1.7506	1.67258	1.81531	2.00341	1.77513	2.1926	1.72832	1.63008	1.82889	1.73549	1.64582	1.84954	1.96276	1.78239	2.0563	1.71736	1.61992	1.8167	1.71115	1.62429	1.81134	1.94399	1.76351	2.02949	1.91872	1.68814	2.13156	1.99481	1.75156	2.19411	2.14125	1.8716	2.3397
	40	1.90604	1.75336	1.67519	1.81858	2.00733	1.77784	2.1973	1.7307	1.63205	1.83168	1.73796	1.64784	1.85273	1.96645	1.78515	2.06051	1.71967	1.62185	1.81943	1.71353	1.62633	1.81411	1.94757	1.76609	2.03348	1.9221	1.6904	2.13618	1.99826	1.75397	2.19821	2.14591	1.87509	2.34525
	40	1.90954	1.75611	1.6778	1.822	2.01124	1.78047	2.20199	1.73307	1.63403	1.83447	1.74044	1.64998	1.85591	1.97013	1.7879	2.06463	1.72198	1.62378	1.82215	1.7159	1.62836	1.81688	1.95115	1.76868	2.03746	1.92549	1.69265	2.14077	2.0017	1.75638	2.20236	2.15056	1.87858	2.3508
	40	1.91305	1.75887	1.68042	1.82586	2.01516	1.7831	2.20669	1.73545	1.636	1.83725	1.74291	1.65213	1.8591	1.97382	1.79066	2.06895	1.7243	1.62571	1.82487	1.71827	1.63039	1.81964	1.95473	1.77126	2.04145	1.92887	1.69491	2.14513	2.00515	1.75879	2.20663	2.15521	1.88207	2.35634
	40	1.91655	1.76163	1.68305	1.82973	2.01908	1.78574	2.21139	1.73782	1.63798	1.84004	1.74538	1.6543	1.86229	1.97751	1.79341	2.07317	1.72661	1.62764	1.82758	1.72065	1.63242	1.82241	1.95831	1.77385	2.04544	1.93225	1.69716	2.14948	2.00859	1.7612	2.2109	2.15987	1.88556	2.36189
	40	1.92006	1.76439	1.68543	1.8336	2.02301	1.78837	2.2161	1.7402	1.63996	1.84285	1.74786	1.65643	1.86548	1.9812	1.79617	2.07739	1.72892	1.62962	1.83019	1.72302	1.63445	1.82521	1.96189	1.77643	2.04944	1.93564	1.69941	2.15384	2.01204	1.76361	2.21517	2.16452	1.88904	2.36744
	40	1.92356	1.76715	1.68771	1.83748	2.02694	1.79101	2.2208	1.74257	1.64193	1.84574	1.75033	1.65856	1.86868	1.98488	1.79892	2.0815	1.73123	1.6316	1.83281	1.72539	1.63648	1.82803	1.96547	1.77901	2.05343	1.93902	1.70167	2.1582	2.01548	1.76602	2.21943	2.16917	1.89253	2.37299
	40	1.92706	1.76992	1.69	1.84137	2.03087	1.79365	2.22551	1.74495	1.64391	1.84862	1.7528	1.6607	1.87188	1.98857	1.80168	2.08578	1.73355	1.63357	1.83542	1.72777	1.63851	1.83085	1.96905	1.7816	2.05743	1.9424	1.70392	2.16255	2.01893	1.76843	2.2237	2.17382	1.89602	2.37854
	40	1.93057	1.7727	1.69228	1.84516	2.03481	1.79629	2.23022	1.74732	1.64597	1.85151	1.75528	1.66284	1.87508	1.99226	1.80443	2.08977	1.73586	1.63555	1.83803	1.73014	1.64054	1.83366	1.97262	1.78418	2.06142	1.94579	1.70617	2.16691	2.02237	1.77084	2.22797	2.17848	1.8995	2.38409
	40	1.93407	1.77547	1.69457	1.84817	2.03875	1.79893	2.23494	1.7497	1.64804	1.8544	1.75775	1.66499	1.87828	1.99594	1.80719	2.09389	1.73817	1.63753	1.84064	1.73251	1.64258	1.83648	1.9762	1.78676	2.06542	1.94917	1.70843	2.17126	2.02582	1.77325	2.23224	2.18313	1.90299	2.38964
	40	1.93758	1.77825	1.69686	1.85116	2.04269	1.80157	2.23965	1.75207	1.6501	1.85729	1.76022	1.66713	1.88148	1.99963	1.80994	2.09812	1.74048	1.63951	1.84326	1.73488	1.64461	1.83929	1.97978	1.78949	2.06942	1.95255	1.71068	2.17562	2.02926	1.77566	2.2365	2.18778	1.90648	2.39518
	40	1.94108	1.78103	1.69915	1.85453	2.04664	1.8045	2.24437	1.75444	1.65217	1.86018	1.7627	1.66927	1.88469	2.00332	1.8127	2.1021	1.74279	1.64149	1.84587	1.73725	1.64664	1.8421	1.98336	1.79223	2.07341	1.95593	1.71293	2.17997	2.03271	1.77807	2.2408	2.19243	1.90997	2.40073
	40	1.94459	1.78382	1.70144	1.85747	2.05058	1.80773	2.2491	1.75682	1.65423	1.86329	1.76517	1.67141	1.88788	2.007	1.81545	2.10608	1.7451	1.64347	1.84848	1.73963	1.64868	1.84492	1.98693	1.79497	2.07741	1.95931	1.71527	2.18432	2.03615	1.78048	2.24518	2.19709	1.91345	2.40628
	40	1.94809	1.78661	1.70374	1.8604	2.05454	1.81096	2.25382	1.75919	1.6563	1.86612	1.76764	1.67355	1.89104	2.01069	1.8182	2.11015	1.74741	1.64545	1.85108	1.742	1.65071	1.84773	1.99051	1.79771	2.08141	1.9627	1.71772	2.18868	2.0396	1.78289	2.24955	2.20174	1.91694	2.41183
	40	1.9516	1.7894	1.70603	1.86331	2.05849	1.81419	2.25898	1.76156	1.65837	1.86892	1.77011	1.67569	1.8942	2.01438	1.82096	2.11424	1.74972	1.64742	1.85369	1.74437	1.65275	1.85054	1.99409	1.80045	2.0854	1.96608	1.72018	2.19303	2.04304	1.7853	2.25393	2.20639	1.92043	2.41738
	40	1.9551	1.7922	1.70833	1.86624	2.06245	1.81696	2.26435	1.76393	1.66044	1.87176	1.77258	1.67783	1.89736	2.01806	1.82371	2.11833	1.75203	1.6494	1.8563	1.74674	1.65478	1.85335	1.99767	1.80319	2.0894	1.96946	1.72264	2.19738	2.04648	1.7877	2.2583	2.21104	1.92391	2.42293
	40	1.95861	1.795	1.71062	1.86926	2.06641	1.81973	2.26972	1.76631	1.66251	1.87462	1.77506	1.67997	1.90052	2.02175	1.82646	2.12241	1.75434	1.65138	1.85891	1.74911	1.65681	1.85616	2.00124	1.80593	2.09339	1.97284	1.7251	2.20173	2.04993	1.79011	2.26268	2.21569	1.9274	2.42848
	40	1.96211	1.7978	1.71292	1.87228	2.07038	1.82251	2.2751	1.76868	1.66459	1.87745	1.77753	1.68203	1.90369	2.02543	1.82922	2.1265	1.75665	1.65336	1.86151	1.75148	1.65887	1.85897	2.00482	1.80866	2.09739	1.97622	1.72756	2.20609	2.05337	1.79252	2.26705	2.22034	1.93088	2.43402
	40	1.96561	1.8006	1.71522	1.87564	2.07435	1.82529	2.28049	1.77105	1.66666	1.88022	1.78	1.68405	1.90685	2.02912	1.83197	2.13058	1.75896	1.65534	1.86411	1.75385	1.66098	1.86178	2.00839	1.8114	2.10139	1.9796	1.73002	2.21044	2.05681	1.79493	2.27143	2.225	1.93437	2.43957
	40	1.96912	1.80341	1.71752	1.87918	2.07832	1.82808	2.28589	1.77342	1.66874	1.883	1.78247	1.68607	1.91002	2.03281	1.83472	2.13476	1.76127	1.65728	1.86672	1.75622	1.66308	1.86459	2.01197	1.81414	2.10538	1.98299	1.73248	2.21479	2.06026	1.79733	2.2758	2.22965	1.93785	2.44497
	40	1.97262	1.80622	1.71982	1.88219	2.0823	1.83087	2.29088	1.7758	1.67062	1.88577	1.78494	1.68809	1.91319	2.03649	1.83757	2.13901	1.76358	1.65922	1.86932	1.75859	1.66515	1.8674	2.01555	1.81688	2.10938	1.98637	1.73494	2.21914	2.0637	1.79974	2.28018	2.2343	1.94134	2.45033
	40	1.97613	1.80904	1.72221	1.88531	2.08628	1.83367	2.29563	1.77817	1.67249	1.88878	1.78741	1.69011	1.91636	2.04018	1.84043	2.14334	1.76589	1.66115	1.87192	1.76096	1.66716	1.87021	2.01912	1.81961	2.11338	1.98975	1.7374	2.22349	2.06714	1.80215	2.28455	2.23895	1.94483	2.45568
	40	1.97963	1.81186	1.7246	1.88873	2.09026	1.83647	2.30037	1.78054	1.67437	1.89164	1.78988	1.69213	1.91953	2.04386	1.84328	2.14794	1.7682	1.66308	1.87452	1.76333	1.66918	1.87301	2.0227	1.82235	2.11737	1.99313	1.73967	2.22784	2.07059	1.80455	2.28893	2.2436	1.9481	2.46104
	40	1.98314	1.81468	1.72701	1.89217	2.09425	1.83941	2.30512	1.78291	1.67624	1.89448	1.79236	1.69415	1.92271	2.04755	1.84614	2.15195	1.77051	1.66501	1.87712	1.7657	1.67119	1.87582	2.02627	1.82508	2.12136	1.99651	1.74184	2.23219	2.07403	1.80696	2.29328	2.24825	1.95124	2.4664
	40	1.98664	1.81751	1.72941	1.89561	2.09824	1.84263	2.30987	1.78528	1.67811	1.89731	1.79483	1.69617	1.92629	2.05123	1.849	2.15603	1.77282	1.66694	1.87972	1.76807	1.6732	1.87863	2.02985	1.82782	2.12535	1.99989	1.744	2.23654	2.07747	1.80936	2.29757	2.2529	1.95438	2.47176
	40	1.99015	1.82034	1.73182	1.89906	2.10223	1.84586	2.31462	1.78765	1.67999	1.90015	1.7973	1.69818	1.92987	2.05492	1.85185	2.16028	1.77512	1.66887	1.88232	1.77044	1.67522	1.88143	2.03343	1.83055	2.12935	2.00327	1.74617	2.24089	2.08092	1.81177	2.30187	2.25755	1.95752	2.47712
	40	1.99365	1.82317	1.73422	1.90252	2.10623	1.8491	2.31964	1.79002	1.68186	1.90299	1.79977	1.7002	1.93313	2.0586	1.85471	2.16448	1.77743	1.6708	1.88491	1.77281	1.67723	1.88424	2.037	1.83329	2.13334	2.00665	1.74833	2.24524	2.08436	1.81417	2.30616	2.2622	1.96066	2.48248
	40	1.99715	1.82601	1.73663	1.90599	2.11023	1.85214	2.32467	1.7924	1.68373	1.90582	1.80224	1.70222	1.9364	2.06229	1.85756	2.16856	1.77974	1.67273	1.88751	1.77518	1.67925	1.88704	2.04058	1.83602	2.13733	2.01003	1.7505	2.24958	2.0878	1.81658	2.31045	2.26685	1.9638	2.48784
	40	2.00066	1.82885	1.73904	1.90946	2.11424	1.85539	2.32941	1.79477	1.6856	1.90866	1.80471	1.70424	1.93966	2.06597	1.86042	2.17264	1.78205	1.67466	1.89017	1.77755	1.68126	1.88977	2.04415	1.83876	2.14132	2.01341	1.75267	2.25393	2.09124	1.81898	2.31475	2.2715	1.96694	2.4932
	40	2.00416	1.83169	1.74145	1.91301	2.11824	1.85864	2.33415	1.79714	1.68754	1.91149	1.80718	1.70625	1.94293	2.06966	1.86327	2.17675	1.78435	1.67659	1.89287	1.77992	1.68327	1.89249	2.04772	1.8415	2.14531	2.01679	1.75483	2.25828	2.09468	1.82139	2.31904	2.27615	1.97008	2.49855
	40	2.00767	1.83454	1.74387	1.91668	2.12226	1.86191	2.3389	1.79951	1.68955	1.91443	1.80965	1.70827	1.9462	2.07334	1.86613	2.18109	1.78666	1.67852	1.89557	1.78228	1.68529	1.89521	2.0513	1.84423	2.1493	2.02017	1.757	2.26263	2.09813	1.82379	2.32334	2.2808	1.97322	2.50391
	40	2.01117	1.83739	1.74626	1.92058	2.12627	1.86518	2.34365	1.80188	1.69156	1.91743	1.81212	1.71029	1.94947	2.07703	1.86898	2.18543	1.78897	1.68045	1.89826	1.78465	1.6873	1.89793	2.05487	1.84697	2.15329	2.02355	1.75929	2.26697	2.10157	1.8262	2.32763	2.28545	1.97637	2.50927
	40	2.01468	1.84025	1.7487	1.92428	2.13029	1.86845	2.3484	1.80425	1.69357	1.92057	1.81459	1.71232	1.95274	2.08071	1.87184	2.18977	1.79128	1.68238	1.90096	1.78702	1.68932	1.90065	2.05845	1.84971	2.15728	2.02692	1.76164	2.27132	2.10501	1.8286	2.33192	2.2901	1.97952	2.51463
	40	2.01818	1.84311	1.75112	1.92767	2.13431	1.87173	2.35316	1.80662	1.69558	1.92372	1.81706	1.71445	1.95602	2.0844	1.87469	2.19412	1.79358	1.68431	1.90365	1.78939	1.69135	1.90336	2.06202	1.85244	2.16135	2.0303	1.76398	2.27567	2.10845	1.83101	2.33621	2.29475	1.98267	2.51999
	40	2.02169	1.84597	1.75354	1.93052	2.13834	1.87503	2.35792	1.80899	1.69759	1.92688	1.81953	1.71658	1.95988	2.08808	1.87754	2.19856	1.79589	1.68624	1.90635	1.79176	1.69338	1.90608	2.0656	1.85518	2.16554	2.03368	1.76632	2.28001	2.11189	1.83341	2.34051	2.2994	1.98581	2.52544
	40	2.02519	1.84883	1.75596	1.93397	2.14237	1.87833	2.36268	1.81136	1.6996	1.92991	1.822	1.71872	1.96403	2.09177	1.8804	2.20298	1.79819	1.68817	1.90904	1.79412	1.69542	1.9088	2.06917	1.85791	2.16943	2.03706	1.76867	2.28436	2.11533	1.83569	2.3448	2.30405	1.98896	2.53105
	40	2.0287	1.8517	1.7584	1.93751	2.1464	1.88164	2.36743	1.81373	1.70161	1.93308	1.82447	1.72085	1.96818	2.09545	1.88325	2.20723	1.8005	1.69007	1.91174	1.79649	1.69745	1.91152	2.07274	1.86064	2.17331	2.04044	1.77101	2.2887	2.11877	1.83795	2.34909	2.3087	1.99211	2.53666
	40	2.0322	1.85458	1.76088	1.94104	2.15044	1.88495	2.37219	1.8161	1.70362	1.93638	1.82694	1.72298	1.97234	2.09913	1.88611	2.21152	1.80281	1.69197	1.91443	1.79886	1.69948	1.91423	2.07632	1.86338	2.17726	2.04382	1.77336	2.29293	2.12222	1.84021	2.35338	2.31335	1.99526	2.54227
	40	2.0357	1.85745	1.76323	1.94459	2.15448	1.88771	2.37695	1.81847	1.70563	1.93956	1.82941	1.72512	1.97591	2.10282	1.88896	2.21581	1.80511	1.69387	1.91712	1.80122	1.70151	1.91695	2.07989	1.86611	2.18126	2.0472	1.7757	2.29716	2.12566	1.84247	2.35768	2.318	1.9984	2.54788
	40	2.03921	1.86034	1.76565	1.948	2.15852	1.89033	2.38171	1.82083	1.70764	1.94274	1.83188	1.72725	1.97894	2.1065	1.89181	2.22024	1.80742	1.69577	1.91982	1.80359	1.70354	1.91971	2.08346	1.86884	2.18526	2.05057	1.77805	2.30138	2.1291	1.84473	2.36197	2.32265	2.00155	2.5535
	40	2.04271	1.86322	1.76808	1.95104	2.16257	1.89294	2.38648	1.8232	1.70965	1.94591	1.83434	1.72938	1.98194	2.11019	1.89467	2.22463	1.80972	1.69767	1.92251	1.80596	1.70557	1.92252	2.08703	1.87158	2.18925	2.05395	1.78039	2.30561	2.13254	1.84699	2.36626	2.3273	2.0047	2.55911
	40	2.04622	1.86611	1.7705	1.95422	2.16662	1.89555	2.39126	1.82557	1.71166	1.94902	1.83681	1.73152	1.98495	2.11387	1.89752	2.22899	1.81203	1.69957	1.9252	1.80832	1.7076	1.92533	2.09061	1.87431	2.19324	2.05733	1.78274	2.30983	2.13598	1.8493	2.37055	2.33195	2.00784	2.56472
	40	2.04972	1.869	1.77293	1.95732	2.17068	1.89816	2.39603	1.82794	1.71367	1.95192	1.83928	1.73365	1.98796	2.11755	1.90037	2.23336	1.81433	1.70146	1.92789	1.81069	1.70963	1.92814	2.09418	1.87704	2.19723	2.06071	1.78508	2.31406	2.13942	1.85172	2.37484	2.3366	2.01099	2.57033
	40	2.05323	1.8719	1.77535	1.96041	2.17474	1.90078	2.40081	1.83031	1.71568	1.95501	1.84175	1.73579	1.99097	2.12124	1.90323	2.23773	1.81664	1.70336	1.93058	1.81306	1.71166	1.93095	2.09775	1.87977	2.20123	2.06409	1.78743	2.31828	2.14286	1.85415	2.37913	2.34124	2.01414	2.57594
	40	2.05673	1.8748	1.77778	1.9635	2.1788	1.90339	2.4056	1.83268	1.71769	1.95785	1.84422	1.73792	1.99398	2.12492	1.90608	2.2421	1.81894	1.70526	1.93327	1.81542	1.71369	1.93376	2.10132	1.8825	2.20522	2.06746	1.78977	2.32251	2.1463	1.85658	2.38342	2.34589	2.01728	2.58155
	40	2.06024	1.8777	1.78021	1.96659	2.18287	1.90633	2.41038	1.83505	1.71965	1.96068	1.84669	1.74005	1.99698	2.12861	1.90893	2.24641	1.82124	1.70716	1.93596	1.81779	1.71572	1.93657	2.1049	1.88524	2.20921	2.07084	1.79211	2.32673	2.14974	1.85901	2.38771	2.35054	2.02043	2.58716
	40	2.06374	1.88061	1.78264	1.96969	2.18694	1.90954	2.41517	1.83741	1.72156	1.96351	1.84916	1.7422	1.99999	2.13229	1.91179	2.25059	1.82355	1.70905	1.93865	1.82015	1.71775	1.93939	2.10847	1.88797	2.2132	2.07422	1.79445	2.33096	2.15318	1.86143	2.392	2.35519	2.02358	2.59277
	40	2.06725	1.88352	1.78508	1.97303	2.19101	1.91276	2.41997	1.83978	1.72348	1.96634	1.85162	1.74434	2.003	2.13597	1.91464	2.25477	1.82585	1.71093	1.94134	1.82252	1.71978	1.9422	2.11204	1.8907	2.21719	2.07759	1.7968	2.33518	2.15662	1.86386	2.39629	2.35984	2.02672	2.59838
	40	2.07075	1.88643	1.78751	1.97679	2.19509	1.91599	2.42477	1.84215	1.72541	1.96917	1.85409	1.74649	2.00601	2.13966	1.91749	2.25894	1.82816	1.71277	1.94403	1.82488	1.72181	1.94501	2.11561	1.89343	2.22118	2.08097	1.79914	2.33941	2.16006	1.86629	2.40058	2.36449	2.02987	2.60399
	40	2.07425	1.88935	1.78995	1.98055	2.19917	1.91922	2.42957	1.84452	1.72741	1.97199	1.85656	1.74864	2.00901	2.14334	1.92034	2.26312	1.83046	1.7146	1.94671	1.82725	1.72384	1.94782	2.11918	1.89616	2.22517	2.08435	1.80148	2.34363	2.1635	1.86872	2.40487	2.36913	2.03302	2.6096
	40	2.07776	1.89227	1.79238	1.98432	2.20326	1.92246	2.43438	1.84688	1.72941	1.97489	1.85903	1.75079	2.01202	2.14702	1.9232	2.26731	1.83276	1.71644	1.9494	1.82961	1.72587	1.95063	2.12275	1.89889	2.22916	2.08772	1.80382	2.34786	2.16694	1.87114	2.40916	2.37378	2.03616	2.61521
	40	2.08126	1.8952	1.79482	1.9881	2.20735	1.92517	2.43919	1.84925	1.73141	1.97859	1.8615	1.75294	2.01518	2.15071	1.92605	2.27161	1.83507	1.71827	1.95209	1.83198	1.7279	1.95344	2.12633	1.90162	2.23306	2.0911	1.80616	2.35208	2.17037	1.87357	2.41345	2.37843	2.03931	2.62065
	40	2.08477	1.89813	1.79726	1.99188	2.21144	1.92785	2.444	1.85162	1.73341	1.98182	1.86396	1.75508	2.01849	2.15439	1.9289	2.27591	1.83737	1.72011	1.95477	1.83434	1.72993	1.95625	2.1299	1.90435	2.23689	2.09448	1.80851	2.3563	2.17381	1.876	2.41774	2.38308	2.04246	2.62613
	40	2.08827	1.90107	1.7997	1.99566	2.21554	1.93052	2.44882	1.85398	1.73541	1.98466	1.86643	1.75723	2.0218	2.15807	1.93175	2.28021	1.83967	1.72205	1.95746	1.83671	1.73196	1.95906	2.13347	1.90708	2.24071	2.09785	1.81085	2.36053	2.17725	1.87843	2.42203	2.38773	2.0456	2.63175
	40	2.09178	1.904	1.80215	1.99914	2.21964	1.9332	2.45365	1.85635	1.73741	1.98749	1.8689	1.75938	2.02482	2.16175	1.9346	2.28451	1.84197	1.72401	1.96014	1.83907	1.73399	1.96188	2.13704	1.90981	2.24454	2.10123	1.81319	2.36475	2.18069	1.88086	2.42632	2.39237	2.04875	2.63741
	40	2.09528	1.90695	1.80437	2.00317	2.22374	1.93588	2.45847	1.85872	1.73941	1.99033	1.87137	1.76153	2.0278	2.16544	1.93746	2.28882	1.84428	1.72597	1.96283	1.84143	1.73602	1.96474	2.14061	1.91254	2.24836	2.1046	1.81553	2.36897	2.18413	1.88329	2.43061	2.39702	2.05189	2.64307
	40	2.09879	1.90989	1.80651	2.0071	2.22785	1.93856	2.4633	1.86108	1.74141	1.99316	1.87383	1.76368	2.03077	2.16912	1.94031	2.29312	1.84658	1.72793	1.96551	1.8438	1.73801	1.9676	2.14418	1.91527	2.25218	2.10798	1.81787	2.3732	2.18757	1.88571	2.4349	2.40167	2.05504	2.64873
	40	2.10229	1.91284	1.80864	2.01093	2.23196	1.94124	2.46814	1.86345	1.74341	1.99638	1.8763	1.76583	2.03391	2.1728	1.94316	2.29743	1.84888	1.72989	1.9682	1.84616	1.73999	1.97045	2.14775	1.91798	2.25601	2.11135	1.82021	2.37742	2.19101	1.88814	2.43919	2.40631	2.05819	2.65438
	40	2.10579	1.9158	1.81078	2.01476	2.23608	1.94392	2.47298	1.86582	1.74541	1.99935	1.87877	1.76798	2.03748	2.17648	1.94601	2.30174	1.85118	1.7318	1.97088	1.84852	1.74196	1.97331	2.15132	1.92064	2.25983	2.11473	1.82255	2.38164	2.19445	1.89057	2.44348	2.41096	2.06133	2.66004
	40	2.1093	1.91876	1.81292	2.01861	2.2402	1.9466	2.47782	1.86818	1.74741	2.00214	1.88124	1.77013	2.04105	2.18017	1.94886	2.30603	1.85348	1.73369	1.97356	1.85089	1.74394	1.97616	2.15489	1.92329	2.26366	2.11811	1.82489	2.38587	2.19788	1.893	2.44777	2.41561	2.06448	2.6657
	40	2.1128	1.92172	1.81507	2.02245	2.24433	1.94928	2.48276	1.87055	1.74942	2.00492	1.8837	1.77226	2.04462	2.18385	1.95172	2.31028	1.85578	1.73558	1.97624	1.85325	1.74591	1.97902	2.15846	1.92595	2.26748	2.12148	1.82722	2.39009	2.20132	1.89543	2.45205	2.42026	2.06762	2.67136
	40	2.11631	1.92469	1.81774	2.02631	2.24845	1.95197	2.48754	1.87292	1.75142	2.00769	1.88617	1.77432	2.0482	2.18753	1.95457	2.31453	1.85809	1.73748	1.97888	1.85561	1.74789	1.98187	2.16203	1.92861	2.2713	2.12486	1.82956	2.39431	2.20476	1.89785	2.45634	2.4249	2.07077	2.67697
	40	2.11981	1.92766	1.82082	2.03016	2.25259	1.95466	2.49241	1.87528	1.75342	2.01047	1.88864	1.77639	2.05179	2.19121	1.95742	2.31878	1.86039	1.73937	1.98153	1.85798	1.74986	1.98473	2.1656	1.93126	2.27512	2.12823	1.83183	2.39854	2.2082	1.90028	2.46063	2.42955	2.07391	2.68259
	40	2.12332	1.93063	1.82392	2.03403	2.25672	1.95735	2.49728	1.87765	1.75542	2.01339	1.8911	1.77846	2.05518	2.1949	1.96027	2.32299	1.86269	1.74127	1.98429	1.86034	1.75184	1.98758	2.16917	1.93392	2.27895	2.13161	1.83408	2.40276	2.21163	1.90271	2.46492	2.4342	2.07706	2.6882
	40	2.12682	1.93361	1.82674	2.03787	2.26086	1.96005	2.50214	1.88001	1.75743	2.01641	1.89357	1.7806	2.05854	2.19858	1.96312	2.327	1.86499	1.74321	1.98698	1.8627	1.75381	1.99044	2.17274	1.93657	2.28277	2.13498	1.83633	2.40703	2.21507	1.90514	2.4692	2.43884	2.08021	2.69382
	40	2.13033	1.93659	1.82921	2.04174	2.265	1.96274	2.50701	1.88238	1.75943	2.01943	1.89603	1.78273	2.0619	2.20226	1.96597	2.33099	1.86729	1.74515	1.98967	1.86506	1.75578	1.99329	2.17631	1.93923	2.28659	2.13835	1.83857	2.41134	2.21851	1.90757	2.47348	2.44349	2.08335	2.69944
	40	2.13383	1.93958	1.83169	2.04559	2.26915	1.96544	2.51188	1.88474	1.76144	2.02245	1.8985	1.78486	2.06527	2.20594	1.96882	2.33499	1.86959	1.74709	1.99235	1.86742	1.75776	1.99607	2.17988	1.94188	2.29041	2.14173	1.84081	2.41566	2.22195	1.91	2.47776	2.44813	2.0865	2.70505
	40	2.13734	1.94257	1.83416	2.04947	2.2733	1.96814	2.5168	1.88711	1.76348	2.02564	1.90097	1.78699	2.06864	2.20962	1.97168	2.33898	1.87189	1.74903	1.99504	1.86979	1.75973	1.99886	2.18345	1.94453	2.29424	2.1451	1.84303	2.41997	2.22538	1.91243	2.48204	2.45278	2.08964	2.71067
	40	2.14084	1.94557	1.83664	2.05334	2.27746	1.97083	2.52198	1.88947	1.76559	2.02888	1.90343	1.78913	2.07201	2.21331	1.97453	2.34298	1.87419	1.75097	1.99772	1.87215	1.76171	2.00165	2.18701	1.94719	2.29806	2.14848	1.84521	2.42428	2.22882	1.91486	2.48632	2.45743	2.09281	2.71628
	40	2.14434	1.94857	1.83912	2.0569	2.28162	1.97353	2.52718	1.89184	1.76769	2.03173	1.9059	1.79126	2.07539	2.21699	1.97738	2.34697	1.87649	1.75291	2.00045	1.87451	1.76368	2.00443	2.19058	1.94984	2.30188	2.15185	1.84738	2.4286	2.23226	1.91728	2.49061	2.46207	2.09622	2.7219
	40	2.14785	1.95157	1.8416	2.06028	2.28578	1.97623	2.53238	1.8942	1.76979	2.03458	1.90837	1.79328	2.07876	2.22067	1.98023	2.35096	1.87879	1.75485	2.00323	1.87687	1.76569	2.00722	2.19415	1.95253	2.3057	2.15522	1.84956	2.43291	2.2357	1.91971	2.49489	2.46672	2.09962	2.72751
	40	2.15135	1.95458	1.8444	2.06422	2.28995	1.97893	2.53759	1.89657	1.7719	2.03761	1.91083	1.79529	2.08215	2.22435	1.98308	2.35514	1.88109	1.7568	2.00601	1.87923	1.76769	2.01001	2.19772	1.95536	2.30965	2.1586	1.85173	2.43722	2.23913	1.92214	2.49917	2.47136	2.10303	2.73313
	40	2.15486	1.95759	1.84712	2.06838	2.29412	1.98163	2.54281	1.89893	1.77398	2.04065	1.9133	1.7973	2.08553	2.22803	1.98593	2.3594	1.88339	1.75874	2.00878	1.88159	1.7697	2.01279	2.20129	1.95819	2.31365	2.16197	1.85391	2.44153	2.24257	1.92457	2.50345	2.47601	2.10644	2.73874
	40	2.15836	1.96061	1.84953	2.07256	2.2983	1.98433	2.54803	1.90129	1.77599	2.04369	1.91576	1.79932	2.08892	2.23171	1.98878	2.36348	1.88568	1.76068	2.01156	1.88395	1.77171	2.01558	2.20486	1.96102	2.31764	2.16534	1.85608	2.44584	2.246	1.92699	2.50773	2.48066	2.10984	2.74436
	40	2.16187	1.96363	1.85193	2.07674	2.30248	1.98704	2.55326	1.90366	1.778	2.04673	1.91823	1.80133	2.09231	2.2354	1.99163	2.3679	1.88798	1.76262	2.01434	1.88631	1.77371	2.01836	2.20842	1.96385	2.32164	2.16872	1.85825	2.45015	2.24944	1.92939	2.51201	2.4853	2.11325	2.74997
	40	2.16537	1.96665	1.85434	2.08066	2.30666	1.98974	2.55849	1.90602	1.78001	2.04976	1.92069	1.80334	2.0957	2.23908	1.99448	2.37226	1.89028	1.76456	2.01712	1.88867	1.77572	2.02114	2.21199	1.96668	2.32563	2.17209	1.86043	2.45446	2.25288	1.93178	2.51629	2.48995	2.11667	2.75558
	40	2.16888	1.96968	1.85674	2.0845	2.31085	1.99245	2.56371	1.90838	1.78202	2.0528	1.92316	1.80535	2.0991	2.24276	1.99733	2.37676	1.89258	1.7665	2.0199	1.89103	1.77772	2.02393	2.21556	1.96951	2.32962	2.17546	1.8626	2.45878	2.25631	1.93418	2.52063	2.49459	2.12008	2.76119
	40	2.17238	1.97272	1.85915	2.08825	2.31504	1.99515	2.56894	1.91075	1.78403	2.05584	1.92562	1.80736	2.1025	2.24644	2.00018	2.38127	1.89488	1.76844	2.02268	1.89339	1.77973	2.02671	2.21913	1.97234	2.33362	2.17884	1.86477	2.46309	2.25975	1.93657	2.52501	2.49924	2.12349	2.76681
	40	2.17588	1.97576	1.86156	2.09229	2.31924	1.99786	2.57417	1.91311	1.78604	2.05888	1.92809	1.80937	2.10591	2.25012	2.00303	2.38578	1.89718	1.77038	2.02546	1.89575	1.78173	2.02949	2.22269	1.97499	2.33747	2.18221	1.86695	2.4674	2.26319	1.93896	2.52939	2.50388	2.12691	2.77242
	40	2.17939	1.9788	1.86397	2.09634	2.32344	2.00057	2.57942	1.91548	1.78805	2.06193	1.93055	1.81142	2.10931	2.2538	2.00588	2.39029	1.89947	1.77232	2.02824	1.89811	1.78374	2.03228	2.22626	1.97762	2.34123	2.18558	1.86912	2.47171	2.26662	1.94136	2.53377	2.50853	2.13032	2.77803
	40	2.18289	1.98184	1.8664	2.09972	2.32764	2.00327	2.58449	1.91784	1.79006	2.06497	1.93302	1.81348	2.11272	2.25748	2.00873	2.39479	1.90177	1.77426	2.03102	1.90047	1.78574	2.03506	2.22983	1.98026	2.34499	2.18896	1.87129	2.47601	2.27006	1.94375	2.53815	2.51317	2.13373	2.78364
	40	2.1864	1.9849	1.86888	2.10288	2.33185	2.00598	2.58931	1.9202	1.79207	2.06801	1.93548	1.81554	2.11613	2.26116	2.01158	2.3993	1.90407	1.7762	2.0338	1.90283	1.78775	2.03784	2.23339	1.98289	2.34875	2.19233	1.87347	2.48042	2.27349	1.94615	2.54253	2.51782	2.13715	2.78925
	40	2.1899	1.98795	1.87137	2.10605	2.33606	2.00868	2.59413	1.92256	1.79408	2.07106	1.93795	1.81759	2.11953	2.26485	2.01443	2.40384	1.90637	1.77814	2.03658	1.90519	1.78975	2.04062	2.23696	1.98552	2.35251	2.1957	1.87564	2.48486	2.27693	1.94854	2.54691	2.52246	2.14056	2.79487
	40	2.19341	1.99101	1.87386	2.1106	2.34028	2.01138	2.59894	1.92493	1.79609	2.0741	1.94041	1.81965	2.12294	2.26853	2.01728	2.40835	1.90866	1.78008	2.03936	1.90755	1.79176	2.0434	2.24053	1.98811	2.35627	2.19907	1.87781	2.4893	2.28036	1.95094	2.55129	2.52711	2.14398	2.80048
	40	2.19691	1.99407	1.87634	2.11515	2.3445	2.01409	2.60375	1.92729	1.7981	2.07714	1.94288	1.82171	2.12635	2.27221	2.02013	2.41289	1.91096	1.78202	2.04214	1.90991	1.79376	2.04618	2.24409	1.99066	2.36003	2.20244	1.87999	2.49374	2.2838	1.95333	2.55566	2.53175	2.14739	2.80609
	40	2.20042	1.99714	1.87884	2.11972	2.34872	2.01679	2.60847	1.92965	1.80011	2.08019	1.94534	1.82377	2.12976	2.27589	2.02298	2.41742	1.91326	1.78396	2.04492	1.91227	1.79577	2.04898	2.24766	1.99321	2.36378	2.20582	1.88227	2.49818	2.28723	1.95572	2.55984	2.5364	2.1508	2.8117
	40	2.20392	2.00022	1.88118	2.12405	2.35295	2.0195	2.61299	1.93201	1.80212	2.08324	1.94781	1.82583	2.13317	2.27957	2.02583	2.42194	1.91555	1.78584	2.0477	1.91463	1.79777	2.05179	2.25123	1.99576	2.36756	2.20919	1.88455	2.50262	2.29067	1.95811	2.564	2.54104	2.15422	2.81729
	40	2.20743	2.00329	1.8835	2.12804	2.35718	2.02221	2.6175	1.93438	1.80414	2.08629	1.95027	1.8279	2.13659	2.28325	2.02868	2.42647	1.91785	1.78769	2.05049	1.91699	1.79978	2.0546	2.25479	1.9983	2.37164	2.21256	1.88683	2.50689	2.2941	1.96051	2.56817	2.54568	2.15763	2.82284
	40	2.21093	2.00637	1.88582	2.13202	2.36142	2.02504	2.62201	1.93674	1.80615	2.08934	1.95273	1.83005	2.14001	2.28693	2.03152	2.431	1.92015	1.78954	2.05327	1.91934	1.80178	2.05741	2.25836	2.00085	2.37572	2.21593	1.8891	2.51109	2.29754	1.9629	2.57233	2.55033	2.16105	2.8284
	40	2.21443	2.00946	1.88814	2.136	2.36566	2.02803	2.62651	1.9391	1.80816	2.09232	1.9552	1.83221	2.14344	2.29061	2.03437	2.43554	1.92244	1.7914	2.05605	1.9217	1.80378	2.06021	2.26192	2.0034	2.3798	2.2193	1.89138	2.51528	2.30097	1.96529	2.57649	2.55497	2.16446	2.83396
	40	2.21794	2.01255	1.89053	2.13998	2.3699	2.03115	2.63101	1.94146	1.81017	2.09515	1.95766	1.83437	2.14687	2.29429	2.03722	2.44008	1.92474	1.79325	2.05883	1.92406	1.80579	2.06302	2.26549	2.00595	2.38389	2.22267	1.89366	2.51947	2.30441	1.96769	2.58065	2.55962	2.16788	2.83951
	40	2.22144	2.01565	1.89283	2.14397	2.37415	2.03428	2.63552	1.94382	1.81218	2.09797	1.96013	1.83652	2.1503	2.29797	2.04007	2.44462	1.92703	1.79511	2.06161	1.92642	1.80779	2.06583	2.26906	2.0085	2.38788	2.22604	1.89594	2.52367	2.30784	1.97008	2.58482	2.56426	2.17129	2.84507
	40	2.22495	2.01874	1.8951	2.14796	2.3784	2.03742	2.64031	1.94619	1.81419	2.10079	1.96259	1.83868	2.15412	2.30165	2.04292	2.44916	1.92933	1.79696	2.06439	1.92878	1.8098	2.06864	2.27262	2.01105	2.3917	2.22942	1.89822	2.52786	2.31128	1.97247	2.58908	2.5689	2.1747	2.85063
	40	2.22845	2.02185	1.89741	2.15195	2.38266	2.04056	2.64531	1.94855	1.8162	2.10361	1.96505	1.84083	2.1584	2.30533	2.04577	2.45369	1.93163	1.79881	2.06717	1.93113	1.8118	2.07145	2.27619	2.01359	2.39552	2.23279	1.9005	2.53206	2.31471	1.97486	2.59336	2.57355	2.17812	2.85619
	40	2.23196	2.02496	1.89973	2.15595	2.38692	2.0437	2.6503	1.95091	1.81821	2.10644	1.96752	1.84299	2.16159	2.30901	2.04861	2.45807	1.93392	1.80067	2.06995	1.93349	1.8138	2.07426	2.27975	2.01614	2.39934	2.23616	1.90277	2.53637	2.31815	1.97725	2.59764	2.57819	2.18153	2.86174
	40	2.23546	2.02807	1.90205	2.15995	2.39119	2.04685	2.65506	1.95327	1.82022	2.10926	1.96998	1.84515	2.16473	2.31269	2.05146	2.46245	1.93622	1.80252	2.07273	1.93585	1.81581	2.07707	2.28332	2.01869	2.40316	2.23953	1.90505	2.54068	2.32158	1.97964	2.60193	2.58284	2.18495	2.8673
	40	2.23897	2.03119	1.90437	2.16396	2.39546	2.05001	2.66002	1.95563	1.82223	2.11208	1.97244	1.8473	2.16788	2.31637	2.05431	2.46683	1.93851	1.80442	2.07551	1.93821	1.81781	2.07988	2.28688	2.02134	2.40698	2.2429	1.90733	2.545	2.32501	1.98204	2.60621	2.58748	2.18836	2.87286
	40	2.24247	2.03431	1.90669	2.16796	2.39973	2.05316	2.66536	1.95799	1.82424	2.1149	1.97491	1.84946	2.17102	2.32005	2.05716	2.47121	1.94081	1.80633	2.07829	1.94056	1.81981	2.08269	2.29045	2.02398	2.4108	2.24627	1.90961	2.54931	2.32845	1.98443	2.61049	2.59212	2.19178	2.87841
	40	2.24598	2.03743	1.90902	2.17197	2.40401	2.05632	2.67054	1.96035	1.82625	2.11772	1.97737	1.85162	2.17443	2.32373	2.06001	2.47559	1.9431	1.80825	2.08108	1.94292	1.82181	2.08549	2.29401	2.02663	2.41462	2.24964	1.91188	2.55362	2.33188	1.98682	2.61477	2.59677	2.19519	2.88397
	40	2.24948	2.04057	1.91135	2.17599	2.40829	2.05949	2.67569	1.96271	1.82826	2.12054	1.97983	1.85377	2.17791	2.32741	2.06285	2.47998	1.94539	1.81021	2.08386	1.94528	1.82382	2.0883	2.29758	2.02927	2.41847	2.25301	1.91416	2.55793	2.33531	1.98921	2.61905	2.60141	2.19861	2.88953
	40	2.25298	2.0437	1.91388	2.18001	2.41258	2.06266	2.68047	1.96507	1.83027	2.12336	1.9823	1.85593	2.18139	2.33109	2.0657	2.48437	1.94769	1.81216	2.08664	1.94763	1.82582	2.09111	2.30114	2.03192	2.42239	2.25638	1.91644	2.56224	2.33875	1.9916	2.62332	2.60605	2.20203	2.89509
	40	2.25649	2.04684	1.91623	2.18403	2.41687	2.06583	2.68551	1.96743	1.83228	2.12618	1.98476	1.85809	2.18496	2.33477	2.06855	2.48876	1.94998	1.81412	2.08943	1.94999	1.82782	2.09392	2.3047	2.03456	2.42631	2.25975	1.91871	2.56655	2.34218	1.99399	2.6276	2.6107	2.20544	2.90064
	40	2.25999	2.04999	1.91856	2.18805	2.42116	2.06901	2.69055	1.9698	1.83429	2.129	1.98722	1.86025	2.18865	2.33845	2.0714	2.49315	1.95228	1.81607	2.09221	1.95234	1.82982	2.09673	2.30827	2.03721	2.43024	2.26312	1.92099	2.57087	2.34561	1.99638	2.63188	2.61534	2.20886	2.9062
	40	2.2635	2.05313	1.9209	2.19208	2.42546	2.07215	2.6956	1.97216	1.8363	2.13182	1.98969	1.86241	2.19235	2.34213	2.07424	2.49755	1.95457	1.81803	2.09499	1.9547	1.83183	2.09954	2.31183	2.03986	2.43416	2.26649	1.92327	2.57518	2.34905	1.99877	2.63616	2.61998	2.21227	2.91176
	40	2.267	2.05629	1.92324	2.19611	2.42976	2.07518	2.70066	1.97452	1.83831	2.13464	1.99215	1.86457	2.19604	2.34581	2.07709	2.50194	1.95686	1.81998	2.09778	1.95706	1.83383	2.10235	2.3154	2.04251	2.43808	2.26986	1.92554	2.57949	2.35248	2.00116	2.64044	2.62462	2.21569	2.91731
	40	2.27051	2.05945	1.92559	2.20014	2.43407	2.07822	2.70561	1.97688	1.84032	2.13746	1.99461	1.86673	2.19973	2.34949	2.07994	2.50634	1.95916	1.82194	2.10056	1.95941	1.83583	2.10515	2.31896	2.04515	2.44208	2.27323	1.92782	2.5838	2.35591	2.00355	2.64471	2.62927	2.2191	2.92287
	40	2.27401	2.06261	1.92793	2.20418	2.43838	2.08126	2.7106	1.97924	1.84233	2.14028	1.99707	1.8689	2.20342	2.35317	2.08279	2.51074	1.96145	1.8239	2.10335	1.96177	1.83784	2.10796	2.32252	2.04783	2.44612	2.2766	1.93009	2.58811	2.35935	2.00594	2.64899	2.63391	2.22252	2.92843
	40	2.27752	2.06578	1.93027	2.20822	2.4427	2.0843	2.71585	1.9816	1.84434	2.1431	1.99954	1.87106	2.20712	2.35685	2.08563	2.51514	1.96374	1.82585	2.10613	1.96412	1.83984	2.11077	2.32609	2.05054	2.4501	2.27997	1.93237	2.59242	2.36278	2.00833	2.65327	2.63855	2.22593	2.93399
	40	2.28102	2.06895	1.93262	2.21226	2.44702	2.08735	2.72112	1.98395	1.84635	2.14591	2.002	1.87322	2.21082	2.36053	2.08848	2.51954	1.96604	1.82781	2.10892	1.96648	1.84184	2.11358	2.32965	2.05326	2.45398	2.28334	1.93465	2.59673	2.36621	2.01071	2.65754	2.64319	2.22935	2.93954
	40	2.28452	2.07213	1.93496	2.21629	2.45134	2.0904	2.7264	1.98631	1.84836	2.14878	2.00446	1.87538	2.21452	2.36421	2.09133	2.52395	1.96833	1.82976	2.1117	1.96883	1.84385	2.11639	2.33321	2.05597	2.45785	2.2867	1.93689	2.60104	2.36964	2.0131	2.66182	2.64784	2.23277	2.9451
	40	2.28803	2.07531	1.93731	2.22033	2.45567	2.09345	2.73168	1.98867	1.85037	2.15177	2.00692	1.87755	2.21778	2.36789	2.09417	2.52836	1.97062	1.83167	2.11449	1.97119	1.84585	2.11919	2.33678	2.05868	2.46172	2.29007	1.93911	2.60535	2.37308	2.01549	2.6661	2.65248	2.23618	2.95066
	40	2.29153	2.07849	1.93965	2.22493	2.46	2.0965	2.73697	1.99103	1.85238	2.15477	2.00939	1.87971	2.22115	2.37157	2.09688	2.53277	1.97291	1.83356	2.11728	1.97354	1.84785	2.122	2.34034	2.0614	2.46559	2.29344	1.94134	2.60965	2.37651	2.01788	2.67037	2.65712	2.2396	2.95622
	40	2.29504	2.08168	1.942	2.22946	2.46433	2.09956	2.74226	1.99339	1.85439	2.15777	2.01185	1.88187	2.22524	2.37525	2.09954	2.5372	1.97521	1.83546	2.12006	1.9759	1.84986	2.12481	2.3439	2.06411	2.46953	2.29681	1.94356	2.61396	2.37994	2.02027	2.67465	2.66176	2.24301	2.96177
	40	2.29854	2.08488	1.94435	2.2338	2.46868	2.10262	2.74755	1.99575	1.8564	2.16076	2.01431	1.88403	2.22933	2.37893	2.10221	2.54215	1.9775	1.83739	2.12285	1.97825	1.85186	2.12762	2.34747	2.06683	2.47339	2.30018	1.94578	2.61842	2.38337	2.02266	2.67893	2.66641	2.24643	2.96733
	40	2.30205	2.08808	1.9467	2.23838	2.47302	2.10569	2.75285	1.99811	1.85841	2.16376	2.01677	1.8862	2.23319	2.38261	2.10488	2.54711	1.97979	1.83933	2.12564	1.98061	1.85386	2.13042	2.35103	2.06954	2.47732	2.30355	1.94801	2.6229	2.38681	2.02504	2.6832	2.67105	2.24985	2.97289
	40	2.30555	2.09128	1.94905	2.24297	2.47737	2.10875	2.75815	2.00047	1.86042	2.16676	2.01923	1.88836	2.23695	2.38629	2.10754	2.55207	1.98208	1.84127	2.12843	1.98296	1.85587	2.13323	2.35459	2.07225	2.48129	2.30692	1.95023	2.62737	2.39024	2.02743	2.68748	2.67569	2.25326	2.97845
	40	2.30906	2.09449	1.9514	2.24756	2.48172	2.11182	2.76345	2.00283	1.86243	2.16976	2.0217	1.89052	2.24069	2.38996	2.1102	2.55704	1.98437	1.84322	2.13122	1.98532	1.85787	2.13604	2.35815	2.07497	2.48526	2.31028	1.95245	2.63185	2.39367	2.02982	2.69176	2.68033	2.25668	2.984
	40	2.31256	2.09771	1.95375	2.25215	2.48608	2.11486	2.76875	2.00519	1.86444	2.17277	2.02416	1.89269	2.24416	2.39364	2.11287	2.56202	1.98666	1.84517	2.13394	1.98767	1.85985	2.13885	2.36172	2.07764	2.48913	2.31365	1.95468	2.63633	2.3971	2.03221	2.69603	2.68497	2.2601	2.98956
	40	2.31607	2.10092	1.95611	2.25663	2.49044	2.11758	2.77406	2.00754	1.86646	2.17577	2.02662	1.89493	2.2474	2.39732	2.11553	2.567	1.98896	1.84718	2.13664	1.99002	1.86181	2.14165	2.36528	2.08027	2.49301	2.31702	1.9569	2.64081	2.40053	2.03459	2.70031	2.68962	2.26351	2.99512
	40	2.31957	2.10415	1.95852	2.26132	2.4948	2.12029	2.77938	2.0099	1.86844	2.17877	2.02908	1.8972	2.25066	2.401	2.1182	2.57199	1.99125	1.84921	2.13934	1.99238	1.86387	2.14446	2.36884	2.08291	2.49694	2.32039	1.95912	2.64528	2.40396	2.03698	2.70458	2.69426	2.26693	3.00068
	40	2.32307	2.10738	1.96112	2.26601	2.49917	2.12301	2.7847	2.01226	1.8704	2.18178	2.03154	1.89947	2.25391	2.40468	2.12086	2.57699	1.99354	1.85123	2.14203	1.99473	1.86587	2.14726	2.3724	2.08554	2.50086	2.32376	1.96134	2.64976	2.4074	2.03937	2.70886	2.6989	2.27035	3.00624
	40	2.32658	2.11061	1.96373	2.27065	2.50355	2.12573	2.79002	2.01462	1.87237	2.18479	2.034	1.90174	2.25716	2.40836	2.12353	2.58199	1.99583	1.85322	2.14473	1.99708	1.86787	2.15006	2.37596	2.08817	2.50478	2.32712	1.96356	2.65424	2.41083	2.04175	2.71313	2.70354	2.27376	3.01179
	40	2.33008	2.11385	1.96634	2.27523	2.50793	2.12844	2.79535	2.01698	1.87438	2.1878	2.03646	1.90401	2.26041	2.41204	2.1262	2.587	1.99812	1.85517	2.14743	1.99944	1.86987	2.15287	2.37953	2.0908	2.50871	2.33049	1.96579	2.65871	2.41426	2.04414	2.71741	2.70818	2.27718	3.01735
	40	2.33359	2.11709	1.96895	2.27934	2.51231	2.13141	2.80069	2.01933	1.87651	2.1908	2.03893	1.90628	2.26367	2.41572	2.12886	2.59172	2.00041	1.85712	2.15012	2.00179	1.87187	2.15567	2.38309	2.09343	2.51263	2.33386	1.96801	2.66319	2.41769	2.04653	2.72168	2.71282	2.2806	3.02291
	40	2.33709	2.12033	1.97156	2.28346	2.51669	2.1345	2.80603	2.02169	1.87853	2.19442	2.04139	1.90855	2.26692	2.4194	2.13153	2.59637	2.0027	1.85908	2.15282	2.00414	1.87387	2.15847	2.38665	2.09606	2.51656	2.33723	1.97023	2.66767	2.42112	2.04891	2.72599	2.71746	2.28401	3.02847
	40	2.3406	2.12359	1.97418	2.28758	2.52108	2.13772	2.81137	2.02405	1.88053	2.19813	2.04385	1.91082	2.27018	2.42308	2.1342	2.60073	2.00499	1.86103	2.15551	2.0065	1.87587	2.16127	2.39021	2.0987	2.52048	2.34059	1.97245	2.67214	2.42455	2.0513	2.73026	2.7221	2.28743	3.03402
	40	2.3441	2.12684	1.9768	2.2917	2.52548	2.14098	2.81672	2.02641	1.88254	2.20185	2.04631	1.91299	2.27452	2.42675	2.13686	2.60483	2.00728	1.86298	2.15821	2.00885	1.87788	2.16408	2.39377	2.10133	2.5244	2.34396	1.97467	2.67662	2.42798	2.05369	2.73451	2.72675	2.29085	3.03958
	40	2.34761	2.1301	1.97942	2.29582	2.52988	2.14424	2.82207	2.02877	1.88455	2.20504	2.04877	1.91513	2.27897	2.43043	2.13953	2.60892	2.00957	1.86494	2.16091	2.0112	1.87988	2.16688	2.39733	2.10396	2.52833	2.34733	1.97689	2.6811	2.43141	2.05607	2.73879	2.73139	2.29427	3.04514
	40	2.35111	2.13337	1.98205	2.29995	2.53428	2.1475	2.82743	2.03112	1.88656	2.20792	2.05123	1.91727	2.28342	2.43411	2.14219	2.61302	2.01186	1.86689	2.1636	2.01355	1.88188	2.16968	2.40089	2.10659	2.53225	2.35069	1.97911	2.68557	2.43485	2.05846	2.74307	2.73603	2.29768	3.0507
	40	2.35462	2.13664	1.98455	2.30408	2.53869	2.15077	2.83342	2.03348	1.88857	2.21079	2.05369	1.91941	2.28787	2.43779	2.14486	2.61711	2.01415	1.86884	2.1663	2.01591	1.88388	2.17248	2.40445	2.10922	2.53617	2.35406	1.98133	2.69005	2.43828	2.06084	2.74735	2.74067	2.3011	3.05626
	40	2.35812	2.13992	1.98689	2.3082	2.5431	2.15405	2.83942	2.03584	1.89058	2.21366	2.05615	1.92155	2.29232	2.44147	2.14752	2.6212	2.01644	1.87078	2.16899	2.01826	1.88588	2.17529	2.40801	2.11185	2.5401	2.35743	1.98355	2.69453	2.44171	2.06323	2.75163	2.74531	2.30452	3.06181
	40	2.36162	2.1432	1.98924	2.31233	2.54752	2.157	2.84543	2.03819	1.89259	2.21654	2.05861	1.92368	2.29567	2.44515	2.15018	2.6253	2.01873	1.87269	2.17169	2.02061	1.88788	2.17809	2.41158	2.11448	2.54402	2.36079	1.98577	2.69901	2.44514	2.06561	2.75591	2.74995	2.30793	3.06737
	40	2.36513	2.14648	1.99194	2.31645	2.55193	2.15982	2.85145	2.04055	1.8946	2.21941	2.06108	1.92582	2.29882	2.44883	2.15285	2.62939	2.02102	1.87461	2.17438	2.02296	1.88992	2.18089	2.41514	2.11712	2.54794	2.36416	1.98799	2.70348	2.44857	2.068	2.76018	2.75459	2.31135	3.07293
	40	2.36863	2.14977	1.99487	2.32065	2.55636	2.16264	2.85747	2.04291	1.89661	2.22228	2.06354	1.92796	2.30198	2.4525	2.15551	2.63349	2.0233	1.87653	2.17708	2.02531	1.89196	2.18369	2.4187	2.11975	2.55187	2.36753	1.99021	2.70796	2.452	2.0704	2.76446	2.75923	2.31477	3.07849
	40	2.37214	2.15306	1.99781	2.32535	2.56079	2.16549	2.86294	2.04526	1.89862	2.22515	2.066	1.9301	2.30514	2.45618	2.15817	2.63758	2.02559	1.87844	2.17977	2.02766	1.894	2.1865	2.42226	2.12238	2.55579	2.37089	1.99243	2.71244	2.45543	2.07279	2.76874	2.76387	2.31819	3.08404
	40	2.37564	2.15636	2.00052	2.33005	2.56522	2.1686	2.86838	2.04762	1.90063	2.22803	2.06846	1.93224	2.30829	2.45986	2.16084	2.64203	2.02788	1.88036	2.18246	2.03002	1.89604	2.1893	2.42582	2.12501	2.55971	2.37426	1.99465	2.71691	2.45886	2.07519	2.77302	2.76851	2.32161	3.0896
	40	2.37915	2.15967	2.00312	2.33476	2.56966	2.17171	2.87382	2.04998	1.90264	2.2309	2.07092	1.93437	2.31145	2.46354	2.1635	2.64693	2.03017	1.88227	2.18515	2.03237	1.89808	2.19217	2.42938	2.12764	2.56364	2.37763	1.99687	2.72139	2.46229	2.07758	2.77729	2.77315	2.32502	3.09521
	40	2.38265	2.16298	2.00559	2.33946	2.5741	2.17482	2.87927	2.05233	1.90465	2.23377	2.07338	1.93651	2.31461	2.46722	2.16616	2.65183	2.03246	1.88409	2.18785	2.03472	1.90012	2.19504	2.43294	2.13027	2.56756	2.38099	1.99909	2.72587	2.46572	2.07998	2.78157	2.77779	2.32844	3.10084
	40	2.38616	2.16629	2.00807	2.34408	2.57854	2.17793	2.88516	2.05469	1.90666	2.23665	2.07584	1.93865	2.31777	2.4709	2.16882	2.65674	2.03475	1.886	2.19054	2.03707	1.90216	2.19791	2.4365	2.13291	2.57148	2.38436	2.0013	2.73035	2.46915	2.08237	2.78585	2.78243	2.33186	3.10646
	40	2.38966	2.16961	2.01054	2.34786	2.58299	2.18104	2.89106	2.05705	1.90867	2.23952	2.0783	1.94079	2.32093	2.47457	2.17149	2.66165	2.03704	1.88794	2.19323	2.03942	1.9042	2.20078	2.44006	2.13554	2.57541	2.38772	2.00352	2.7347	2.47258	2.08477	2.79013	2.78707	2.33528	3.11208
	40	2.39316	2.17293	2.01302	2.35161	2.58744	2.18416	2.89696	2.0594	1.91068	2.24239	2.08076	1.94291	2.32408	2.47825	2.17415	2.66657	2.03932	1.88988	2.19592	2.04177	1.90624	2.20366	2.44362	2.13817	2.57933	2.39109	2.00574	2.73902	2.47601	2.08716	2.7944	2.79171	2.33869	3.1177
	40	2.39667	2.17626	2.0155	2.35536	2.5919	2.18728	2.90286	2.06176	1.91269	2.24527	2.08322	1.94496	2.32724	2.48193	2.17681	2.67149	2.04161	1.89182	2.19861	2.04412	1.90828	2.20653	2.44718	2.1408	2.58325	2.39446	2.00795	2.74334	2.47944	2.08955	2.79868	2.79635	2.34211	3.12332
	40	2.40017	2.17959	2.01798	2.3597	2.59636	2.1904	2.90876	2.06411	1.9147	2.24825	2.08568	1.94701	2.3304	2.48561	2.17947	2.67642	2.0439	1.89375	2.2013	2.04647	1.91032	2.20941	2.45074	2.14343	2.58717	2.39782	2.01017	2.74767	2.48287	2.09195	2.80296	2.80099	2.34553	3.12894
	40	2.40368	2.18293	2.02047	2.36376	2.60083	2.19353	2.91467	2.06647	1.91671	2.25129	2.08814	1.94906	2.33382	2.48929	2.18213	2.68135	2.04619	1.89566	2.20399	2.04882	1.91235	2.21226	2.45429	2.14606	2.59109	2.40119	2.01239	2.75199	2.4863	2.09434	2.80723	2.80563	2.34895	3.13472
	40	2.40718	2.18627	2.02295	2.36748	2.6053	2.19665	2.92056	2.06883	1.91872	2.25432	2.0906	1.9511	2.33743	2.49296	2.18479	2.68629	2.04847	1.89757	2.20669	2.05117	1.91439	2.21496	2.45785	2.14869	2.59502	2.40455	2.0146	2.75631	2.48972	2.09673	2.81151	2.81027	2.35237	3.14055
	40	2.41069	2.18962	2.02544	2.37168	2.60977	2.19971	2.92646	2.07118	1.92073	2.25736	2.09306	1.95322	2.34059	2.49664	2.18745	2.69124	2.05076	1.89949	2.20938	2.05352	1.91643	2.21766	2.46141	2.15133	2.59894	2.40792	2.01682	2.76063	2.49315	2.09913	2.81579	2.81491	2.35579	3.14638
	40	2.41419	2.19297	2.02792	2.37611	2.61425	2.20267	2.93235	2.07354	1.92274	2.2604	2.09552	1.95538	2.3437	2.50032	2.19011	2.69619	2.05305	1.9014	2.21207	2.05587	1.91847	2.22036	2.46497	2.15396	2.60286	2.41128	2.01903	2.76495	2.49658	2.10152	2.82006	2.81955	2.3592	3.15221
	40	2.4177	2.19632	2.03041	2.38055	2.61873	2.20564	2.93824	2.07589	1.92475	2.26344	2.09798	1.95754	2.3468	2.504	2.19277	2.70114	2.05533	1.90331	2.21476	2.05822	1.92051	2.22306	2.46853	2.15659	2.60678	2.41465	2.02125	2.76927	2.50001	2.10388	2.82434	2.82419	2.36262	3.15804
	40	2.4212	2.19969	2.0329	2.38498	2.62322	2.20861	2.94414	2.07825	1.92676	2.26648	2.10044	1.9597	2.3499	2.50768	2.19543	2.70611	2.05762	1.90522	2.21745	2.06057	1.92255	2.22576	2.47209	2.15922	2.61071	2.41801	2.02346	2.77359	2.50344	2.10624	2.82862	2.82883	2.36604	3.16387
	40	2.42471	2.20305	2.03539	2.38942	2.62771	2.21159	2.95003	2.0806	1.92877	2.26952	2.1029	1.96181	2.35301	2.51135	2.19809	2.71107	2.05991	1.90713	2.22014	2.06292	1.92457	2.22855	2.47565	2.16185	2.61463	2.42138	2.02568	2.7779	2.50687	2.10859	2.83289	2.83347	2.36946	3.1697
	40	2.42821	2.20642	2.03788	2.394	2.6322	2.21456	2.95593	2.08296	1.93079	2.27257	2.10536	1.96388	2.35611	2.51503	2.20075	2.71605	2.06219	1.90904	2.22283	2.06527	1.92656	2.23135	2.47921	2.16442	2.61855	2.42474	2.02789	2.78222	2.5103	2.11094	2.83717	2.83811	2.37288	3.17553
	40	2.43171	2.2098	2.04038	2.39827	2.6367	2.21753	2.96182	2.08531	1.9328	2.27561	2.10782	1.96595	2.35922	2.51871	2.20341	2.72102	2.06448	1.91095	2.22552	2.06762	1.92854	2.23416	2.48277	2.16697	2.62247	2.42811	2.03011	2.78653	2.51373	2.11329	2.84144	2.84275	2.3763	3.18136
	40	2.43522	2.21318	2.04287	2.40271	2.6412	2.22052	2.96772	2.08767	1.93481	2.27888	2.11028	1.96802	2.36232	2.52239	2.20607	2.72601	2.06677	1.91287	2.22821	2.06997	1.93053	2.23696	2.48632	2.16952	2.62639	2.43147	2.03232	2.79085	2.51716	2.11565	2.84572	2.84739	2.37962	3.18719
	40	2.43872	2.21656	2.04537	2.40713	2.64571	2.22353	2.97361	2.09002	1.93682	2.28246	2.11273	1.9701	2.36542	2.52607	2.20872	2.731	2.06905	1.91478	2.2309	2.07232	1.93251	2.23977	2.48988	2.17207	2.63031	2.43484	2.03453	2.79516	2.52058	2.11803	2.85	2.85203	2.38287	3.19302
	40	2.44223	2.21995	2.04787	2.41115	2.65022	2.22653	2.97951	2.09238	1.93883	2.28545	2.11519	1.97217	2.36853	2.52974	2.21138	2.73599	2.07134	1.91669	2.23359	2.07467	1.9345	2.24257	2.49344	2.17468	2.63424	2.4382	2.03675	2.79947	2.52401	2.12041	2.85427	2.85667	2.38613	3.19884
	40	2.44573	2.22335	2.05034	2.41504	2.65473	2.22954	2.9852	2.09473	1.94084	2.28844	2.11765	1.97424	2.37163	2.53342	2.21421	2.74099	2.07362	1.9186	2.23628	2.07702	1.93648	2.24538	2.497	2.17732	2.63816	2.44156	2.03896	2.80379	2.52744	2.12279	2.85855	2.86131	2.38938	3.20446
	40	2.44924	2.22675	2.05271	2.41907	2.65925	2.23254	2.99075	2.09709	1.94285	2.29156	2.12011	1.97631	2.37473	2.5371	2.2171	2.74599	2.07591	1.92052	2.23897	2.07936	1.93847	2.24818	2.50056	2.17996	2.64208	2.44493	2.04117	2.8081	2.53087	2.12517	2.86282	2.86594	2.39263	3.21007
	40	2.45274	2.23015	2.05507	2.42357	2.66377	2.23595	2.99629	2.09944	1.94486	2.2952	2.12257	1.97838	2.37784	2.54078	2.22	2.751	2.07819	1.92243	2.24166	2.08171	1.94045	2.25099	2.50411	2.1826	2.646	2.44829	2.04338	2.81241	2.5343	2.12755	2.8671	2.87058	2.39589	3.21568
	40	2.45625	2.23356	2.05744	2.42807	2.6683	2.23925	3.00182	2.10179	1.94688	2.29958	2.12503	1.98046	2.38111	2.54445	2.22289	2.75562	2.08048	1.92434	2.24435	2.08406	1.94244	2.25379	2.50767	2.18524	2.64992	2.45166	2.0456	2.81673	2.53773	2.12993	2.87142	2.87522	2.39914	3.2213
	40	2.45975	2.23698	2.05981	2.43257	2.67283	2.24214	3.00717	2.10415	1.94889	2.30333	2.12749	1.98253	2.385	2.54813	2.22579	2.76019	2.08276	1.92625	2.24704	2.08641	1.94442	2.2566	2.51123	2.18788	2.65384	2.45502	2.04781	2.82104	2.54115	2.13231	2.87576	2.87986	2.40239	3.22691
	40	2.46325	2.2404	2.06218	2.43707	2.67737	2.24504	3.0121	2.1065	1.95093	2.30619	2.12995	1.9846	2.38911	2.55181	2.22869	2.76476	2.08505	1.92817	2.24973	2.08876	1.9464	2.2594	2.51479	2.19051	2.65776	2.45838	2.05002	2.82535	2.54458	2.13469	2.88009	2.8845	2.40565	3.23253
	40	2.46676	2.24382	2.06456	2.44157	2.68191	2.24829	3.01704	2.10886	1.95301	2.30957	2.13241	1.98667	2.39312	2.55549	2.23158	2.76932	2.08733	1.93008	2.25242	2.09111	1.94839	2.26221	2.51834	2.19315	2.66168	2.46175	2.05223	2.82967	2.54801	2.13706	2.88443	2.88914	2.4089	3.23814
	40	2.47026	2.24725	2.06733	2.4461	2.68645	2.2519	3.02199	2.11121	1.95508	2.31318	2.13487	1.98874	2.39714	2.55916	2.23448	2.77389	2.08962	1.93199	2.25511	2.09345	1.95037	2.26501	2.5219	2.19579	2.6656	2.46511	2.05444	2.83398	2.55144	2.13944	2.88877	2.89378	2.41216	3.24375
	40	2.47377	2.25068	2.07034	2.4507	2.691	2.25551	3.02693	2.11356	1.95716	2.31679	2.13733	1.99081	2.40117	2.56284	2.23737	2.77846	2.0919	1.9339	2.2578	2.0958	1.95236	2.26782	2.52546	2.19843	2.66952	2.46847	2.05665	2.83829	2.55486	2.14182	2.89311	2.89842	2.41541	3.24937
	40	2.47727	2.25412	2.07304	2.45529	2.69555	2.25912	3.03187	2.11592	1.95909	2.32011	2.13978	1.99288	2.4052	2.56652	2.24027	2.78304	2.09419	1.93581	2.26048	2.09815	1.95434	2.27062	2.52902	2.20107	2.67344	2.47184	2.05886	2.8426	2.55829	2.1442	2.89745	2.90305	2.41866	3.25498
	40	2.48078	2.25756	2.07557	2.45988	2.7001	2.26273	3.03712	2.11827	1.96103	2.32308	2.14224	1.99495	2.40923	2.5702	2.24316	2.78761	2.09647	1.9377	2.26317	2.1005	1.95632	2.27343	2.53257	2.20371	2.67737	2.4752	2.06107	2.84691	2.56172	2.14658	2.90179	2.90769	2.42192	3.2606
	40	2.48428	2.26101	2.0781	2.46448	2.70466	2.26621	3.04335	2.12063	1.96296	2.32605	2.1447	1.99703	2.41327	2.57387	2.24606	2.79219	2.09876	1.93956	2.26586	2.10284	1.95831	2.27623	2.53613	2.20635	2.68129	2.47856	2.06328	2.85122	2.56515	2.14896	2.90613	2.91233	2.42517	3.26621
	40	2.48779	2.26446	2.08063	2.46908	2.70923	2.2694	3.04958	2.12298	1.96497	2.32902	2.14716	1.9991	2.41732	2.57755	2.24895	2.79677	2.10104	1.94141	2.26855	2.10519	1.96029	2.27904	2.53969	2.20899	2.68521	2.48193	2.06549	2.85554	2.56857	2.15133	2.91046	2.91697	2.42842	3.27182
	40	2.49129	2.26792	2.08315	2.47358	2.71379	2.27258	3.05582	2.12533	1.96698	2.33199	2.14962	2.00117	2.42137	2.58123	2.25185	2.80135	2.10332	1.94327	2.27124	2.10754	1.96227	2.28184	2.54324	2.21162	2.68912	2.48529	2.0677	2.85985	2.572	2.15371	2.91479	2.92161	2.43168	3.27744
	40	2.4948	2.27138	2.08566	2.478	2.71836	2.27577	3.06156	2.12769	1.96898	2.33496	2.15208	2.00324	2.42542	2.58491	2.25474	2.80594	2.10561	1.94512	2.27393	2.10989	1.96427	2.28465	2.5468	2.21426	2.69304	2.48865	2.06991	2.86406	2.57543	2.15609	2.91912	2.92625	2.43493	3.28305
	40	2.4983	2.27485	2.08818	2.48243	2.72294	2.27897	3.06695	2.13004	1.97099	2.33793	2.15454	2.00531	2.42948	2.58858	2.25764	2.81052	2.10789	1.94698	2.27662	2.11223	1.9663	2.28745	2.55036	2.2169	2.69696	2.49202	2.07212	2.86828	2.57886	2.15847	2.92346	2.93088	2.43818	3.28866
Supp Fig2 l-n (replication sample)
	Aβ	TauEC	TauMeta_APOE0	TauMeta_APOE0_lower	TauMeta_APOE0_upper	TauMeta_APOE1	TauMeta_APOE1_lower	TauMeta_APOE1_upper	TauMeta_APOE2	TauMeta_APOE2_lower	TauMeta_APOE2_upper
	40	1.1	1.00927	0.985733	1.03345	1.01917	0.997121	1.03957	0.963497	0.859135	1.05249
	40	1.10351	1.01088	0.987521	1.0349	1.02056	0.998656	1.04077	0.965644	0.862073	1.05396
	40	1.10702	1.0125	0.989308	1.03635	1.02195	1.00019	1.04211	0.967792	0.865103	1.05507
	40	1.11053	1.01412	0.991096	1.0378	1.02334	1.00172	1.04345	0.96994	0.86834	1.05634
	40	1.11404	1.01574	0.992872	1.03927	1.02472	1.00326	1.04457	0.972087	0.871576	1.05729
	40	1.11754	1.01736	0.994518	1.04082	1.02611	1.00479	1.04601	0.974235	0.874813	1.05832
	40	1.12105	1.01898	0.996164	1.04238	1.0275	1.0064	1.04744	0.976382	0.87805	1.05931
	40	1.12456	1.0206	0.997811	1.04394	1.02888	1.00805	1.04882	0.97853	0.881287	1.06079
	40	1.12807	1.02221	0.999509	1.0455	1.03027	1.00968	1.05001	0.980677	0.884525	1.0623
	40	1.13158	1.02383	1.00123	1.04705	1.03166	1.01134	1.05131	0.982824	0.887299	1.06406
	40	1.13509	1.02545	1.00295	1.0486	1.03304	1.01279	1.05262	0.984972	0.889935	1.06582
	40	1.1386	1.02707	1.00468	1.04998	1.03443	1.01422	1.05406	0.987119	0.89257	1.06756
	40	1.14211	1.02869	1.00653	1.05137	1.03582	1.01589	1.05532	0.989266	0.895645	1.06925
	40	1.14561	1.0303	1.00841	1.05285	1.0372	1.01779	1.05658	0.991413	0.898891	1.07056
	40	1.14912	1.03192	1.01004	1.05442	1.03859	1.01957	1.05784	0.99356	0.902137	1.07131
	40	1.15263	1.03354	1.01165	1.05598	1.03997	1.0211	1.0591	0.995707	0.905384	1.07205
	40	1.15614	1.03516	1.01326	1.05754	1.04136	1.02269	1.06036	0.997854	0.908638	1.0728
	40	1.15965	1.03678	1.01492	1.05903	1.04275	1.02412	1.06162	1	0.911891	1.07355
	40	1.16316	1.03839	1.01661	1.06053	1.04413	1.02555	1.06288	1.00215	0.915145	1.07493
	40	1.16667	1.04001	1.01824	1.06213	1.04552	1.02698	1.06408	1.0043	0.9184	1.07658
	40	1.17018	1.04163	1.01988	1.06372	1.04691	1.02841	1.06538	1.00644	0.921339	1.07864
	40	1.17368	1.04325	1.02153	1.06522	1.04829	1.02984	1.06674	1.00859	0.924072	1.0808
	40	1.17719	1.04486	1.02326	1.06672	1.04968	1.03131	1.06809	1.01074	0.926682	1.0828
	40	1.1807	1.04648	1.02506	1.06828	1.05106	1.03308	1.06936	1.01288	0.929065	1.08488
	40	1.18421	1.0481	1.0268	1.06989	1.05245	1.0345	1.07065	1.01503	0.932148	1.0857
	40	1.18772	1.04972	1.02841	1.07149	1.05384	1.03609	1.07195	1.01718	0.934975	1.08767
	40	1.19123	1.05133	1.0304	1.07297	1.05522	1.03759	1.07332	1.01932	0.938047	1.09026
	40	1.19474	1.05295	1.03221	1.07446	1.05661	1.03907	1.0747	1.02147	0.940896	1.09265
	40	1.19825	1.05457	1.0338	1.07594	1.05799	1.04074	1.07604	1.02361	0.944186	1.09484
	40	1.20175	1.05619	1.03561	1.07742	1.05938	1.04214	1.07746	1.02576	0.947479	1.09701
	40	1.20526	1.0578	1.03726	1.07903	1.06076	1.04355	1.07884	1.02791	0.950783	1.09845
	40	1.20877	1.05942	1.03885	1.08042	1.06215	1.04504	1.08022	1.03005	0.953837	1.09992
	40	1.21228	1.06104	1.04047	1.08188	1.06354	1.0467	1.08171	1.0322	0.956485	1.10137
	40	1.21579	1.06266	1.04206	1.08351	1.06492	1.04805	1.08311	1.03435	0.959813	1.10282
	40	1.2193	1.06427	1.04364	1.08517	1.06631	1.04923	1.0846	1.03649	0.963123	1.10427
	40	1.22281	1.06589	1.04522	1.08694	1.06769	1.05074	1.08608	1.03864	0.96573	1.10579
	40	1.22632	1.06751	1.04681	1.08861	1.06908	1.05216	1.08755	1.04078	0.969124	1.10725
	40	1.22982	1.06912	1.04846	1.09018	1.07046	1.05351	1.089	1.04293	0.971491	1.10867
	40	1.23333	1.07074	1.05015	1.09185	1.07185	1.05485	1.09043	1.04508	0.974623	1.11007
	40	1.23684	1.07236	1.05185	1.09351	1.07323	1.05642	1.09192	1.04722	0.977773	1.11152
	40	1.24035	1.07397	1.05354	1.09507	1.07462	1.05807	1.0934	1.04937	0.980873	1.11298
	40	1.24386	1.07559	1.05522	1.09664	1.076	1.05945	1.09475	1.05151	0.983455	1.11504
	40	1.24737	1.07721	1.05682	1.09825	1.07739	1.06074	1.09612	1.05366	0.986033	1.11641
	40	1.25088	1.07883	1.0585	1.09993	1.07877	1.0621	1.09773	1.05581	0.988613	1.11779
	40	1.25439	1.08044	1.06028	1.10161	1.08016	1.06338	1.09924	1.05795	0.991208	1.11916
	40	1.25789	1.08206	1.06201	1.10329	1.08154	1.06493	1.10075	1.0601	0.994227	1.12054
	40	1.2614	1.08368	1.06375	1.10496	1.08293	1.06637	1.10226	1.06224	0.997284	1.12191
	40	1.26491	1.08529	1.0654	1.10656	1.08431	1.06761	1.10362	1.06439	0.999749	1.12362
	40	1.26842	1.08691	1.06709	1.108	1.0857	1.06884	1.10526	1.06653	1.00221	1.12532
	40	1.27193	1.08852	1.06878	1.10932	1.08708	1.07022	1.10679	1.06868	1.00467	1.12704
	40	1.27544	1.09014	1.07046	1.11078	1.08847	1.07162	1.10844	1.07083	1.00713	1.12903
	40	1.27895	1.09176	1.07215	1.11253	1.08985	1.07302	1.11015	1.07297	1.00974	1.13087
	40	1.28246	1.09337	1.07384	1.11429	1.09124	1.07441	1.11173	1.07512	1.01282	1.13218
	40	1.28596	1.09499	1.07544	1.11601	1.09262	1.07564	1.11324	1.07726	1.0159	1.13384
	40	1.28947	1.09661	1.07704	1.11759	1.09401	1.07708	1.11475	1.07941	1.01899	1.1357
	40	1.29298	1.09822	1.07864	1.11917	1.09539	1.07851	1.11625	1.08155	1.02184	1.13757
	40	1.29649	1.09984	1.08025	1.12075	1.09678	1.07994	1.11775	1.0837	1.02403	1.13943
	40	1.3	1.10146	1.08171	1.12239	1.09816	1.08137	1.11926	1.08584	1.02609	1.1413
	40	1.30351	1.10307	1.08309	1.12405	1.09955	1.0828	1.12076	1.08799	1.02902	1.14316
	40	1.30702	1.10469	1.08447	1.12571	1.10093	1.08424	1.12225	1.09013	1.03205	1.1454
	40	1.31053	1.1063	1.08617	1.12737	1.10232	1.08557	1.12375	1.09228	1.03487	1.14781
	40	1.31404	1.10792	1.08789	1.12903	1.1037	1.08681	1.12527	1.09442	1.03714	1.15028
	40	1.31754	1.10954	1.0896	1.13068	1.10508	1.08808	1.12697	1.09657	1.03966	1.15276
	40	1.32105	1.11115	1.09117	1.13241	1.10647	1.08935	1.12876	1.09871	1.0419	1.15506
	40	1.32456	1.11277	1.09267	1.13408	1.10785	1.09066	1.13026	1.10086	1.0435	1.1572
	40	1.32807	1.11438	1.09417	1.13568	1.10924	1.09193	1.13193	1.103	1.04584	1.15997
	40	1.33158	1.116	1.09567	1.13733	1.11062	1.0934	1.13358	1.10515	1.04843	1.16247
	40	1.33509	1.11761	1.0974	1.13898	1.112	1.09481	1.13504	1.10729	1.0509	1.16423
	40	1.3386	1.11923	1.09915	1.14064	1.11339	1.09606	1.13647	1.10944	1.05329	1.16664
	40	1.34211	1.12085	1.10074	1.1423	1.11477	1.09726	1.1379	1.11158	1.05497	1.16921
	40	1.34561	1.12246	1.10232	1.14397	1.11616	1.09851	1.13932	1.11373	1.05701	1.17183
	40	1.34912	1.12408	1.10375	1.14557	1.11754	1.09983	1.14075	1.11587	1.05964	1.17444
	40	1.35263	1.12569	1.10531	1.14717	1.11892	1.1012	1.14232	1.11802	1.06132	1.17641
	40	1.35614	1.12731	1.10695	1.14893	1.12031	1.10246	1.1439	1.12016	1.0639	1.17871
	40	1.35965	1.12892	1.10855	1.15061	1.12169	1.10373	1.14536	1.1223	1.06648	1.18144
	40	1.36316	1.13054	1.11005	1.15226	1.12308	1.10522	1.14697	1.12445	1.06857	1.18365
	40	1.36667	1.13215	1.11164	1.1539	1.12446	1.10659	1.14859	1.12659	1.07037	1.18593
	40	1.37018	1.13377	1.11328	1.15554	1.12584	1.10774	1.15022	1.12874	1.07266	1.18836
	40	1.37368	1.13538	1.11486	1.15711	1.12723	1.1089	1.15184	1.13088	1.07485	1.19079
	40	1.37719	1.137	1.11638	1.15867	1.12861	1.11009	1.15345	1.13303	1.07643	1.19321
	40	1.3807	1.13861	1.118	1.16024	1.12999	1.11133	1.15504	1.13517	1.07735	1.19562
	40	1.38421	1.14023	1.11959	1.16183	1.13138	1.11275	1.15663	1.13731	1.07853	1.19802
	40	1.38772	1.14184	1.12116	1.16344	1.13276	1.11405	1.15822	1.13946	1.07958	1.20041
	40	1.39123	1.14346	1.12278	1.16515	1.13414	1.11535	1.15997	1.1416	1.08106	1.20282
	40	1.39474	1.14507	1.12443	1.16687	1.13553	1.11665	1.16172	1.14375	1.08278	1.20511
	40	1.39825	1.14669	1.12607	1.16864	1.13691	1.11796	1.16329	1.14589	1.08449	1.20783
	40	1.40175	1.1483	1.12761	1.17037	1.13829	1.1192	1.16486	1.14803	1.08544	1.21055
	40	1.40526	1.14992	1.12903	1.17196	1.13968	1.1204	1.16648	1.15018	1.08816	1.21326
	40	1.40877	1.15153	1.13059	1.17366	1.14106	1.12161	1.16811	1.15232	1.09041	1.21576
	40	1.41228	1.15315	1.13226	1.1752	1.14244	1.12282	1.16976	1.15447	1.09221	1.21849
	40	1.41579	1.15476	1.13403	1.17707	1.14383	1.12403	1.17145	1.15661	1.09418	1.22127
	40	1.4193	1.15638	1.13552	1.17875	1.14521	1.12524	1.17305	1.15875	1.09613	1.22403
	40	1.42281	1.15799	1.13701	1.18032	1.14659	1.12645	1.1746	1.1609	1.09809	1.2268
	40	1.42632	1.15961	1.13862	1.18202	1.14798	1.12767	1.17616	1.16304	1.09988	1.22941
	40	1.42982	1.16122	1.14022	1.18374	1.14936	1.12893	1.17772	1.16518	1.10121	1.23202
	40	1.43333	1.16284	1.14183	1.18546	1.15074	1.13019	1.17928	1.16733	1.10232	1.23472
	40	1.43684	1.16445	1.14343	1.18712	1.15212	1.13144	1.18084	1.16947	1.10326	1.23684
	40	1.44035	1.16607	1.1449	1.18881	1.15351	1.13273	1.18248	1.17161	1.10476	1.23967
	40	1.44386	1.16768	1.14629	1.1906	1.15489	1.13409	1.18419	1.17376	1.10627	1.24276
	40	1.44737	1.16929	1.14783	1.19226	1.15627	1.13531	1.18589	1.1759	1.10852	1.24556
	40	1.45088	1.17091	1.14939	1.19377	1.15766	1.13653	1.18758	1.17804	1.1099	1.24827
	40	1.45439	1.17252	1.15096	1.19543	1.15904	1.13774	1.18907	1.18019	1.1113	1.25097
	40	1.45789	1.17414	1.15252	1.1971	1.16042	1.13898	1.19039	1.18233	1.11274	1.25368
	40	1.4614	1.17575	1.15409	1.1988	1.1618	1.1402	1.19175	1.18447	1.11397	1.25639
	40	1.46491	1.17736	1.15565	1.20057	1.16319	1.14142	1.1933	1.18662	1.11532	1.2591
	40	1.46842	1.17898	1.15718	1.20243	1.16457	1.14263	1.19486	1.18876	1.11637	1.26181
	40	1.47193	1.18059	1.15867	1.2043	1.16595	1.14385	1.19642	1.1909	1.11733	1.26485
	40	1.47544	1.18221	1.16017	1.20592	1.16733	1.14508	1.19822	1.19305	1.11832	1.26757
	40	1.47895	1.18382	1.16167	1.20771	1.16871	1.1463	1.20016	1.19519	1.11975	1.27029
	40	1.48246	1.18543	1.16317	1.20921	1.1701	1.14739	1.2021	1.19733	1.12119	1.27301
	40	1.48596	1.18705	1.16463	1.21097	1.17148	1.1485	1.2038	1.19947	1.12263	1.27572
	40	1.48947	1.18866	1.16601	1.21279	1.17286	1.14994	1.20542	1.20162	1.12426	1.27843
	40	1.49298	1.19028	1.16761	1.21452	1.17424	1.15119	1.20704	1.20376	1.1259	1.28115
	40	1.49649	1.19189	1.16918	1.21622	1.17563	1.15241	1.20859	1.2059	1.12753	1.28403
	40	1.5	1.1935	1.17068	1.21795	1.17701	1.15363	1.21013	1.20804	1.12893	1.28657
	40	1.50351	1.19512	1.17219	1.21971	1.17839	1.15485	1.21167	1.21019	1.13016	1.2895
	40	1.50702	1.19673	1.17369	1.22132	1.17977	1.15607	1.2135	1.21233	1.13124	1.29213
	40	1.51053	1.19834	1.17509	1.22302	1.18115	1.15729	1.21514	1.21447	1.13266	1.29503
	40	1.51404	1.19996	1.17664	1.22492	1.18254	1.15852	1.21674	1.21661	1.13409	1.29822
	40	1.51754	1.20157	1.17822	1.22671	1.18392	1.15976	1.21823	1.21876	1.13519	1.30141
	40	1.52105	1.20318	1.17979	1.22839	1.1853	1.16114	1.21994	1.2209	1.13695	1.3042
	40	1.52456	1.2048	1.18137	1.23008	1.18668	1.16235	1.22162	1.22304	1.13839	1.30664
	40	1.52807	1.20641	1.18295	1.23176	1.18806	1.16361	1.22324	1.22518	1.13973	1.30981
	40	1.53158	1.20802	1.18452	1.23345	1.18944	1.16482	1.22486	1.22733	1.14086	1.313
	40	1.53509	1.20964	1.1861	1.23513	1.19083	1.16603	1.22648	1.22947	1.14209	1.31618
	40	1.5386	1.21125	1.18766	1.23692	1.19221	1.16728	1.2281	1.23161	1.14316	1.31974
	40	1.54211	1.21286	1.18911	1.23873	1.19359	1.16847	1.22971	1.23375	1.14418	1.32336
	40	1.54561	1.21448	1.19056	1.24045	1.19497	1.16971	1.23133	1.23589	1.14511	1.32673
	40	1.54912	1.21609	1.19201	1.24215	1.19635	1.17096	1.2329	1.23804	1.14613	1.33009
	40	1.55263	1.2177	1.19346	1.24382	1.19773	1.17221	1.23456	1.24018	1.14718	1.33338
	40	1.55614	1.21932	1.19491	1.2455	1.19911	1.17346	1.23615	1.24232	1.14826	1.33658
	40	1.55965	1.22093	1.19635	1.24717	1.2005	1.1747	1.23783	1.24446	1.14963	1.33978
	40	1.56316	1.22254	1.1978	1.24884	1.20188	1.17589	1.23954	1.2466	1.151	1.34298
	40	1.56667	1.22415	1.19925	1.25051	1.20326	1.17707	1.24125	1.24875	1.15236	1.34618
	40	1.57018	1.22577	1.20069	1.25228	1.20464	1.17843	1.24296	1.25089	1.15372	1.34936
	40	1.57368	1.22738	1.20214	1.25395	1.20602	1.17969	1.24467	1.25303	1.15498	1.35239
	40	1.57719	1.22899	1.20359	1.25574	1.2074	1.18092	1.24638	1.25517	1.15615	1.35531
	40	1.5807	1.2306	1.20503	1.25758	1.20878	1.18219	1.24809	1.25731	1.15732	1.35822
	40	1.58421	1.23222	1.20648	1.25929	1.21016	1.18338	1.2498	1.25945	1.15849	1.36112
	40	1.58772	1.23383	1.20793	1.26105	1.21154	1.18456	1.25151	1.2616	1.15966	1.36402
	40	1.59123	1.23544	1.20937	1.26283	1.21292	1.18583	1.25321	1.26374	1.16083	1.36704
	40	1.59474	1.23705	1.21082	1.26461	1.21431	1.18706	1.25492	1.26588	1.162	1.37018
	40	1.59825	1.23867	1.21228	1.26639	1.21569	1.18818	1.25662	1.26802	1.16306	1.37336
	40	1.60175	1.24028	1.21373	1.26817	1.21707	1.1893	1.25833	1.27016	1.16402	1.37654
	40	1.60526	1.24189	1.21518	1.26994	1.21845	1.19041	1.26004	1.2723	1.16487	1.37973
	40	1.60877	1.2435	1.21664	1.27174	1.21983	1.19153	1.26169	1.27444	1.16571	1.38291
	40	1.61228	1.24512	1.21809	1.27354	1.22121	1.19268	1.26329	1.27659	1.16656	1.38609
	40	1.61579	1.24673	1.21959	1.27534	1.22259	1.19389	1.2649	1.27873	1.16741	1.38926
	40	1.6193	1.24834	1.2212	1.27714	1.22397	1.19511	1.2665	1.28087	1.16827	1.39244
	40	1.62281	1.24995	1.22281	1.27895	1.22535	1.19633	1.26811	1.28301	1.16912	1.39561
	40	1.62632	1.25156	1.22441	1.28075	1.22673	1.19755	1.26983	1.28515	1.17043	1.39898
	40	1.62982	1.25318	1.22602	1.28255	1.22811	1.19877	1.27155	1.28729	1.17163	1.40235
	40	1.63333	1.25479	1.22762	1.28435	1.22949	1.19999	1.27327	1.28943	1.17251	1.40571
	40	1.63684	1.2564	1.22923	1.28622	1.23087	1.20121	1.27499	1.29157	1.17339	1.40908
	40	1.64035	1.25801	1.23084	1.28811	1.23225	1.20242	1.27671	1.29371	1.17413	1.41222
	40	1.64386	1.25962	1.23245	1.28988	1.23363	1.20358	1.27843	1.29586	1.17487	1.41518
	40	1.64737	1.26124	1.23406	1.29164	1.23501	1.20472	1.28015	1.298	1.17562	1.41814
	40	1.65088	1.26285	1.23567	1.29339	1.23639	1.2059	1.28187	1.30014	1.17665	1.42129
	40	1.65439	1.26446	1.23711	1.29518	1.23777	1.20703	1.28358	1.30228	1.1777	1.42415
	40	1.65789	1.26607	1.23848	1.29698	1.23915	1.20816	1.2853	1.30442	1.17872	1.42732
	40	1.6614	1.26768	1.23984	1.29883	1.24053	1.20929	1.28701	1.30656	1.1796	1.4305
	40	1.66491	1.26929	1.24121	1.30068	1.24191	1.21048	1.28872	1.3087	1.18055	1.43368
	40	1.66842	1.27091	1.24258	1.30253	1.24329	1.21168	1.29032	1.31084	1.18158	1.43685
	40	1.67193	1.27252	1.24413	1.30438	1.24467	1.21288	1.29192	1.31298	1.18263	1.44003
	40	1.67544	1.27413	1.24573	1.30622	1.24605	1.21409	1.29352	1.31512	1.18367	1.44318
	40	1.67895	1.27574	1.24733	1.30807	1.24743	1.21528	1.29512	1.31726	1.18479	1.44621
	40	1.68246	1.27735	1.24883	1.30992	1.24881	1.21649	1.29672	1.3194	1.18596	1.44884
	40	1.68596	1.27896	1.25034	1.31177	1.25019	1.21769	1.29832	1.32154	1.18714	1.45148
	40	1.68947	1.28057	1.25192	1.31361	1.25157	1.21889	1.29992	1.32368	1.18821	1.4541
	40	1.69298	1.28219	1.25339	1.31546	1.25295	1.22009	1.30152	1.32582	1.18926	1.45672
	40	1.69649	1.2838	1.25485	1.31731	1.25433	1.2213	1.30312	1.32796	1.19029	1.45946
	40	1.7	1.28541	1.25631	1.31915	1.25571	1.2225	1.30472	1.3301	1.19127	1.46241
	40	1.70351	1.28702	1.25778	1.321	1.25709	1.2237	1.30631	1.33224	1.19224	1.46559
	40	1.70702	1.28863	1.25924	1.32284	1.25847	1.22491	1.30791	1.33438	1.19321	1.46835
	40	1.71053	1.29024	1.26069	1.32469	1.25985	1.22611	1.30951	1.33652	1.19419	1.47195
	40	1.71404	1.29185	1.26211	1.32654	1.26123	1.22731	1.31111	1.33866	1.19516	1.47555
	40	1.71754	1.29346	1.26352	1.32833	1.26261	1.22851	1.31271	1.3408	1.19617	1.47914
	40	1.72105	1.29507	1.2651	1.33007	1.26399	1.22972	1.3143	1.34294	1.19711	1.48274
	40	1.72456	1.29668	1.26657	1.33181	1.26536	1.23092	1.3159	1.34508	1.19807	1.48611
	40	1.72807	1.2983	1.26803	1.33356	1.26674	1.23214	1.3175	1.34722	1.19904	1.48898
	40	1.73158	1.29991	1.26949	1.3353	1.26812	1.23336	1.31909	1.34936	1.20001	1.49184
	40	1.73509	1.30152	1.27095	1.33704	1.2695	1.23458	1.32079	1.3515	1.20097	1.49471
	40	1.7386	1.30313	1.27241	1.33878	1.27088	1.2358	1.3225	1.35364	1.20194	1.49734
	40	1.74211	1.30474	1.27383	1.34052	1.27226	1.23708	1.3242	1.35578	1.20291	1.49996
	40	1.74561	1.30635	1.27524	1.34226	1.27364	1.23829	1.32591	1.35792	1.20387	1.50258
	40	1.74912	1.30796	1.27666	1.34401	1.27502	1.23946	1.32761	1.36006	1.20484	1.50563
	40	1.75263	1.30957	1.27807	1.34575	1.2764	1.24068	1.32931	1.3622	1.20581	1.50884
	40	1.75614	1.31118	1.27949	1.34749	1.27777	1.2419	1.33101	1.36434	1.20678	1.51192
	40	1.75965	1.31279	1.28091	1.34923	1.27915	1.24312	1.3327	1.36648	1.20774	1.5151
	40	1.76316	1.3144	1.28233	1.351	1.28053	1.24434	1.33431	1.36862	1.20871	1.51838
	40	1.76667	1.31601	1.28375	1.35275	1.28191	1.24557	1.33592	1.37076	1.20968	1.52166
	40	1.77018	1.31762	1.28516	1.35449	1.28329	1.24679	1.33753	1.3729	1.2105	1.52493
	40	1.77368	1.31923	1.28663	1.35623	1.28467	1.2479	1.33911	1.37504	1.21131	1.52817
	40	1.77719	1.32084	1.28815	1.35797	1.28605	1.24899	1.34069	1.37718	1.21212	1.53139
	40	1.7807	1.32245	1.28967	1.3597	1.28742	1.25015	1.34227	1.37931	1.21293	1.53462
	40	1.78421	1.32406	1.29119	1.36144	1.2888	1.25135	1.34385	1.38145	1.21375	1.53784
	40	1.78772	1.32567	1.29278	1.36317	1.29018	1.25255	1.34542	1.38359	1.21457	1.54106
	40	1.79123	1.32728	1.29436	1.3649	1.29156	1.25375	1.347	1.38573	1.21539	1.54396
	40	1.79474	1.32889	1.29582	1.36674	1.29294	1.25493	1.34857	1.38787	1.21621	1.54678
	40	1.79825	1.3305	1.29729	1.36858	1.29432	1.25607	1.35015	1.39001	1.21703	1.5496
	40	1.80175	1.33211	1.2988	1.37038	1.29569	1.25722	1.35172	1.39215	1.21785	1.55289
	40	1.80526	1.33372	1.30028	1.37212	1.29707	1.25837	1.3533	1.39429	1.21867	1.55642
	40	1.80877	1.33533	1.30174	1.37386	1.29845	1.25951	1.35487	1.39643	1.21949	1.55989
	40	1.81228	1.33694	1.30319	1.3756	1.29983	1.26066	1.35645	1.39857	1.2203	1.56291
	40	1.81579	1.33855	1.30465	1.37734	1.30121	1.26181	1.35811	1.4007	1.22144	1.56607
	40	1.8193	1.34016	1.30611	1.37908	1.30258	1.26295	1.35979	1.40284	1.2226	1.56944
	40	1.82281	1.34177	1.30756	1.38082	1.30396	1.2641	1.36148	1.40498	1.22375	1.5728
	40	1.82632	1.34338	1.30902	1.38256	1.30534	1.26525	1.36316	1.40712	1.22491	1.57616
	40	1.82982	1.34499	1.31048	1.38441	1.30672	1.2664	1.36485	1.40926	1.22607	1.57952
	40	1.83333	1.3466	1.31193	1.38631	1.3081	1.26754	1.3665	1.4114	1.22723	1.58289
	40	1.83684	1.34821	1.31339	1.38821	1.30947	1.26866	1.36822	1.41354	1.22838	1.58621
	40	1.84035	1.34982	1.31484	1.39011	1.31085	1.26978	1.36993	1.41567	1.22954	1.58943
	40	1.84386	1.35142	1.3163	1.392	1.31223	1.27089	1.37164	1.41781	1.23069	1.59266
	40	1.84737	1.35303	1.3178	1.3939	1.31361	1.27201	1.37336	1.41995	1.23177	1.59589
	40	1.85088	1.35464	1.31925	1.39564	1.31498	1.27312	1.37507	1.42209	1.23271	1.59895
	40	1.85439	1.35625	1.32068	1.3974	1.31636	1.27424	1.37678	1.42423	1.23366	1.60233
	40	1.85789	1.35786	1.32214	1.39926	1.31774	1.27535	1.3785	1.42637	1.2346	1.60557
	40	1.8614	1.35947	1.32361	1.40111	1.31912	1.27647	1.38024	1.4285	1.23555	1.6088
	40	1.86491	1.36108	1.32507	1.40297	1.32049	1.27758	1.38198	1.43064	1.2365	1.61203
	40	1.86842	1.36269	1.32653	1.40483	1.32187	1.27866	1.38372	1.43278	1.23744	1.61526
	40	1.87193	1.3643	1.32799	1.40669	1.32325	1.27976	1.38547	1.43492	1.23839	1.61848
	40	1.87544	1.36591	1.32945	1.40851	1.32463	1.28089	1.38721	1.43706	1.23933	1.6217
	40	1.87895	1.36752	1.33091	1.4103	1.326	1.28201	1.38895	1.43919	1.24028	1.62488
	40	1.88246	1.36912	1.33238	1.4121	1.32738	1.28314	1.39069	1.44133	1.24123	1.62815
	40	1.88596	1.37073	1.33384	1.41389	1.32876	1.28426	1.39243	1.44347	1.24217	1.63138
	40	1.88947	1.37234	1.3353	1.41565	1.33013	1.28537	1.39418	1.44561	1.24311	1.63461
	40	1.89298	1.37395	1.33676	1.41741	1.33151	1.28648	1.39592	1.44774	1.24406	1.63784
	40	1.89649	1.37556	1.33822	1.41916	1.33289	1.28759	1.39766	1.44988	1.245	1.64107
	40	1.9	1.37717	1.33968	1.42092	1.33427	1.28871	1.3994	1.45202	1.24595	1.6443
	40	1.90351	1.37878	1.34114	1.42268	1.33564	1.28982	1.40114	1.45416	1.24689	1.64753
	40	1.90702	1.38038	1.34261	1.42443	1.33702	1.29093	1.40288	1.4563	1.24783	1.65076
	40	1.91053	1.38199	1.34407	1.42619	1.3384	1.29204	1.40462	1.45843	1.24878	1.65399
	40	1.91404	1.3836	1.34553	1.42808	1.33977	1.29316	1.40636	1.46057	1.24972	1.65722
	40	1.91754	1.38521	1.34699	1.43	1.34115	1.29427	1.4081	1.46271	1.25066	1.66045
	40	1.92105	1.38682	1.34845	1.43184	1.34253	1.29538	1.40984	1.46485	1.25168	1.66368
	40	1.92456	1.38843	1.34992	1.43363	1.3439	1.29649	1.41158	1.46698	1.2528	1.66691
	40	1.92807	1.39003	1.35141	1.43543	1.34528	1.2976	1.41331	1.46912	1.25396	1.67014
	40	1.93158	1.39164	1.35284	1.43722	1.34666	1.29872	1.41503	1.47126	1.25512	1.67337
	40	1.93509	1.39325	1.3543	1.43902	1.34803	1.29983	1.41663	1.47339	1.25628	1.6766
	40	1.9386	1.39486	1.35576	1.44081	1.34941	1.30094	1.41823	1.47553	1.25744	1.67983
	40	1.94211	1.39647	1.35722	1.4426	1.35078	1.30206	1.41982	1.47767	1.25855	1.68306
	40	1.94561	1.39807	1.35868	1.4444	1.35216	1.30317	1.42142	1.47981	1.25953	1.68629
	40	1.94912	1.39968	1.36014	1.44619	1.35354	1.30429	1.42302	1.48194	1.26062	1.68951
	40	1.95263	1.40129	1.36161	1.44798	1.35491	1.30545	1.42473	1.48408	1.26173	1.69274
	40	1.95614	1.4029	1.36307	1.44977	1.35629	1.30663	1.42644	1.48622	1.26284	1.69597
	40	1.95965	1.40451	1.36453	1.45157	1.35767	1.30781	1.42815	1.48835	1.26395	1.69919
	40	1.96316	1.40611	1.36602	1.45336	1.35904	1.30898	1.42986	1.49049	1.26506	1.70242
	40	1.96667	1.40772	1.36752	1.45515	1.36042	1.31014	1.43158	1.49263	1.26618	1.70565
	40	1.97018	1.40933	1.36902	1.45694	1.36179	1.31119	1.43329	1.49477	1.26729	1.70887
	40	1.97368	1.41094	1.37046	1.45873	1.36317	1.31221	1.435	1.4969	1.2684	1.71199
	40	1.97719	1.41254	1.37184	1.46053	1.36455	1.31323	1.43671	1.49904	1.26951	1.71511
	40	1.9807	1.41415	1.3733	1.46232	1.36592	1.31429	1.43842	1.50118	1.27062	1.71822
	40	1.98421	1.41576	1.37475	1.46411	1.3673	1.31539	1.44008	1.50331	1.27173	1.72134
	40	1.98772	1.41737	1.3762	1.4659	1.36867	1.3165	1.44174	1.50545	1.27284	1.72446
	40	1.99123	1.41897	1.37754	1.46769	1.37005	1.31761	1.44339	1.50759	1.27386	1.72757
	40	1.99474	1.42058	1.37894	1.46948	1.37142	1.31872	1.44504	1.50972	1.27481	1.73069
	40	1.99825	1.42219	1.38042	1.47127	1.3728	1.31984	1.44669	1.51186	1.27575	1.7338
	40	2.00175	1.4238	1.38191	1.47306	1.37418	1.32095	1.44835	1.514	1.27669	1.73692
	40	2.00526	1.4254	1.3834	1.47485	1.37555	1.32206	1.45	1.51613	1.27764	1.74004
	40	2.00877	1.42701	1.38487	1.47664	1.37693	1.32325	1.45164	1.51827	1.27858	1.74315
	40	2.01228	1.42862	1.38635	1.47843	1.3783	1.32444	1.45329	1.5204	1.27952	1.74627
	40	2.01579	1.43022	1.38786	1.48021	1.37968	1.32562	1.45494	1.52254	1.28046	1.74938
	40	2.0193	1.43183	1.38934	1.48197	1.38105	1.32681	1.45658	1.52468	1.2814	1.7525
	40	2.02281	1.43344	1.39082	1.48374	1.38243	1.328	1.45823	1.52681	1.28235	1.75561
	40	2.02632	1.43504	1.39226	1.4855	1.3838	1.32918	1.45987	1.52895	1.28329	1.75873
	40	2.02982	1.43665	1.39362	1.48727	1.38518	1.3303	1.46151	1.53109	1.2841	1.76184
	40	2.03333	1.43826	1.39499	1.48903	1.38655	1.33142	1.46315	1.53322	1.28487	1.76495
	40	2.03684	1.43987	1.39637	1.4908	1.38793	1.33253	1.46479	1.53536	1.28563	1.76807
	40	2.04035	1.44147	1.39782	1.49256	1.3893	1.33365	1.46644	1.53749	1.2864	1.77118
	40	2.04386	1.44308	1.39927	1.49433	1.39068	1.33477	1.46805	1.53963	1.28716	1.77429
	40	2.04737	1.44469	1.40073	1.49609	1.39205	1.33588	1.46965	1.54177	1.28793	1.77741
	40	2.05088	1.44629	1.40218	1.49785	1.39343	1.337	1.47125	1.5439	1.28891	1.78059
	40	2.05439	1.4479	1.40364	1.49962	1.3948	1.33812	1.47285	1.54604	1.28988	1.7838
	40	2.05789	1.4495	1.40509	1.50138	1.39618	1.33923	1.47455	1.54817	1.29086	1.78702
	40	2.0614	1.45111	1.40654	1.50316	1.39755	1.34035	1.47627	1.55031	1.29183	1.79017
	40	2.06491	1.45272	1.408	1.50498	1.39893	1.34146	1.47791	1.55244	1.29281	1.79322
	40	2.06842	1.45432	1.40939	1.5068	1.4003	1.34258	1.47963	1.55458	1.29379	1.79627
	40	2.07193	1.45593	1.41072	1.50861	1.40168	1.34369	1.48136	1.55672	1.29476	1.79932
	40	2.07544	1.45754	1.41205	1.51043	1.40305	1.34481	1.48309	1.55885	1.29574	1.80237
	40	2.07895	1.45914	1.41338	1.51224	1.40443	1.34593	1.48481	1.56099	1.29671	1.80546
	40	2.08246	1.46075	1.41473	1.51406	1.4058	1.34704	1.48651	1.56312	1.29769	1.80857
	40	2.08596	1.46236	1.41615	1.51588	1.40718	1.34816	1.48814	1.56526	1.29867	1.81169
	40	2.08947	1.46396	1.41757	1.51769	1.40855	1.34927	1.48978	1.56739	1.29964	1.81481
	40	2.09298	1.46557	1.41899	1.51951	1.40992	1.35041	1.49141	1.56953	1.30062	1.81793
	40	2.09649	1.46717	1.42041	1.52133	1.4113	1.35162	1.49306	1.57166	1.30159	1.82105
	40	2.1	1.46878	1.42183	1.52315	1.41267	1.35283	1.49475	1.5738	1.30257	1.82417
	40	2.10351	1.47039	1.42326	1.52495	1.41405	1.35405	1.49643	1.57593	1.30355	1.82729
	40	2.10702	1.47199	1.42468	1.52677	1.41542	1.35526	1.49812	1.57807	1.30453	1.83041
	40	2.11053	1.4736	1.4261	1.52859	1.4168	1.35647	1.49981	1.5802	1.30551	1.83353
	40	2.11404	1.4752	1.42752	1.5304	1.41817	1.35769	1.5015	1.58234	1.30649	1.83665
	40	2.11754	1.47681	1.42894	1.53222	1.41954	1.3589	1.50318	1.58447	1.30747	1.83977
	40	2.12105	1.47841	1.43037	1.53403	1.42092	1.36011	1.50487	1.58661	1.30845	1.84289
	40	2.12456	1.48002	1.43179	1.53585	1.42229	1.36133	1.50656	1.58874	1.30943	1.84601
	40	2.12807	1.48163	1.43322	1.53766	1.42367	1.36254	1.50825	1.59088	1.31037	1.84913
	40	2.13158	1.48323	1.43464	1.53948	1.42504	1.36376	1.50993	1.59301	1.3113	1.85224
	40	2.13509	1.48484	1.43607	1.54129	1.42641	1.36497	1.51162	1.59515	1.31224	1.85536
	40	2.1386	1.48644	1.4375	1.54311	1.42779	1.36619	1.51331	1.59728	1.31317	1.85848
	40	2.14211	1.48805	1.4389	1.54499	1.42916	1.3673	1.51499	1.59942	1.3141	1.8616
	40	2.14561	1.48965	1.44028	1.54682	1.43054	1.36837	1.51668	1.60155	1.31503	1.86472
	40	2.14912	1.49126	1.44166	1.54864	1.43191	1.36944	1.51837	1.60369	1.31596	1.86784
	40	2.15263	1.49286	1.44304	1.55047	1.43328	1.37051	1.52006	1.60582	1.31689	1.87096
	40	2.15614	1.49447	1.44442	1.55236	1.43466	1.37159	1.52174	1.60796	1.31782	1.87408
	40	2.15965	1.49607	1.4458	1.55425	1.43603	1.37266	1.52343	1.61009	1.31875	1.8772
	40	2.16316	1.49768	1.44718	1.55614	1.4374	1.37373	1.52512	1.61223	1.31968	1.88032
	40	2.16667	1.49928	1.44856	1.5579	1.43878	1.3748	1.52681	1.61436	1.32061	1.88343
	40	2.17018	1.50089	1.44994	1.55963	1.44015	1.37587	1.52849	1.6165	1.32154	1.88655
	40	2.17368	1.50249	1.4514	1.56138	1.44152	1.37694	1.53018	1.61863	1.32247	1.88967
	40	2.17719	1.5041	1.4529	1.5632	1.4429	1.37802	1.53187	1.62076	1.3234	1.89279
	40	2.1807	1.5057	1.4544	1.56502	1.44427	1.37909	1.53355	1.6229	1.32432	1.89591
	40	2.18421	1.50731	1.4559	1.56684	1.44564	1.38016	1.53524	1.62503	1.32525	1.89903
	40	2.18772	1.50891	1.45739	1.56866	1.44702	1.38123	1.53693	1.62717	1.32618	1.90215
	40	2.19123	1.51052	1.45889	1.57048	1.44839	1.38236	1.53861	1.6293	1.32711	1.90527
	40	2.19474	1.51212	1.46034	1.57229	1.44976	1.38355	1.5403	1.63144	1.32804	1.90846
	40	2.19825	1.51373	1.46177	1.57412	1.45114	1.38474	1.54199	1.63357	1.32896	1.91184
	40	2.20175	1.51533	1.4632	1.57594	1.45251	1.38593	1.54368	1.6357	1.32989	1.91523
	40	2.20526	1.51694	1.46463	1.57776	1.45388	1.38712	1.54536	1.63784	1.33082	1.91861
	40	2.20877	1.51854	1.46606	1.57959	1.45525	1.3883	1.54705	1.63997	1.33174	1.92199
	40	2.21228	1.52015	1.46749	1.58141	1.45663	1.38949	1.54874	1.64211	1.33267	1.92537
	40	2.21579	1.52175	1.46892	1.58323	1.458	1.39069	1.55042	1.64424	1.33359	1.92875
	40	2.2193	1.52335	1.47035	1.58505	1.45937	1.39188	1.55211	1.64637	1.33452	1.93212
	40	2.22281	1.52496	1.47178	1.58687	1.46075	1.39307	1.5538	1.64851	1.33545	1.9355
	40	2.22632	1.52656	1.47321	1.58869	1.46212	1.39426	1.55549	1.65064	1.33638	1.93888
	40	2.22982	1.52817	1.47464	1.59051	1.46349	1.39544	1.55717	1.65278	1.33731	1.94226
	40	2.23333	1.52977	1.47609	1.59233	1.46486	1.39654	1.55886	1.65491	1.33824	1.94564
	40	2.23684	1.53138	1.47755	1.59415	1.46624	1.39764	1.56055	1.65704	1.33917	1.94902
	40	2.24035	1.53298	1.47901	1.59597	1.46761	1.39874	1.56223	1.65918	1.34009	1.9524
	40	2.24386	1.53458	1.48048	1.59779	1.46898	1.39984	1.56392	1.66131	1.34102	1.95577
	40	2.24737	1.53619	1.48194	1.59961	1.47035	1.40094	1.56561	1.66344	1.34195	1.95893
	40	2.25088	1.53779	1.48341	1.60145	1.47173	1.40204	1.56729	1.66558	1.34288	1.9621
	40	2.25439	1.5394	1.48487	1.60331	1.4731	1.40314	1.56898	1.66771	1.3438	1.96526
	40	2.25789	1.541	1.48634	1.60517	1.47447	1.40424	1.57067	1.66984	1.34473	1.96842
	40	2.2614	1.5426	1.4878	1.60703	1.47584	1.40534	1.57235	1.67198	1.34566	1.97158
	40	2.26491	1.54421	1.48927	1.60887	1.47721	1.40645	1.57404	1.67411	1.34658	1.97473
	40	2.26842	1.54581	1.49074	1.61068	1.47859	1.40755	1.57573	1.67624	1.34751	1.97788
	40	2.27193	1.54741	1.4922	1.61248	1.47996	1.40865	1.57742	1.67838	1.34843	1.98103
	40	2.27544	1.54902	1.4936	1.61428	1.48133	1.40975	1.5791	1.68051	1.34936	1.98402
	40	2.27895	1.55062	1.49499	1.61609	1.4827	1.41085	1.58079	1.68264	1.35028	1.98691
	40	2.28246	1.55223	1.49639	1.61789	1.48407	1.41195	1.58248	1.68478	1.35121	1.9898
	40	2.28596	1.55383	1.49779	1.6197	1.48545	1.41305	1.58416	1.68691	1.35213	1.99268
	40	2.28947	1.55543	1.49918	1.6215	1.48682	1.41415	1.58585	1.68904	1.35306	1.99557
	40	2.29298	1.55704	1.50058	1.62331	1.48819	1.41525	1.58754	1.69118	1.35398	1.99845
	40	2.29649	1.55864	1.50197	1.62511	1.48956	1.41635	1.58922	1.69331	1.35491	2.00134
	40	2.3	1.56024	1.50337	1.62693	1.49093	1.41745	1.59091	1.69544	1.35583	2.00422
	40	2.30351	1.56185	1.50476	1.62875	1.4923	1.41861	1.5926	1.69757	1.35676	2.00711
	40	2.30702	1.56345	1.50616	1.63057	1.49368	1.41976	1.59428	1.69971	1.35768	2.00999
	40	2.31053	1.56505	1.50757	1.63239	1.49505	1.42092	1.59597	1.70184	1.3586	2.01288
	40	2.31404	1.56666	1.509	1.63421	1.49642	1.42207	1.59765	1.70397	1.35953	2.01576
	40	2.31754	1.56826	1.51043	1.63603	1.49779	1.42323	1.59934	1.70611	1.36053	2.01865
	40	2.32105	1.56986	1.51186	1.63786	1.49916	1.42438	1.60102	1.70824	1.36159	2.02153
	40	2.32456	1.57147	1.51329	1.63968	1.50053	1.42554	1.60271	1.71037	1.36265	2.02442
	40	2.32807	1.57307	1.51473	1.6415	1.50191	1.42669	1.60439	1.7125	1.36371	2.0273
	40	2.33158	1.57467	1.51616	1.64332	1.50328	1.42785	1.60608	1.71464	1.36477	2.03019
	40	2.33509	1.57627	1.51759	1.64514	1.50465	1.42893	1.60776	1.71677	1.36582	2.03335
	40	2.3386	1.57788	1.51903	1.64696	1.50602	1.43001	1.60945	1.7189	1.36688	2.03652
	40	2.34211	1.57948	1.52046	1.64878	1.50739	1.4311	1.61113	1.72103	1.36794	2.03969
	40	2.34561	1.58108	1.52189	1.65061	1.50876	1.43218	1.61282	1.72317	1.369	2.04286
	40	2.34912	1.58268	1.52333	1.65243	1.51013	1.43326	1.6145	1.7253	1.37006	2.04602
	40	2.35263	1.58429	1.52476	1.65425	1.5115	1.43434	1.61619	1.72743	1.37108	2.0492
	40	2.35614	1.58589	1.52619	1.65607	1.51287	1.43543	1.61787	1.72956	1.37198	2.05259
	40	2.35965	1.58749	1.52763	1.65789	1.51424	1.43651	1.61956	1.73169	1.37288	2.05597
	40	2.36316	1.5891	1.52906	1.65971	1.51562	1.43759	1.62124	1.73383	1.37378	2.05936
	40	2.36667	1.5907	1.5305	1.66153	1.51699	1.43867	1.62293	1.73596	1.37469	2.06275
	40	2.37018	1.5923	1.53192	1.66336	1.51836	1.43975	1.62461	1.73809	1.37559	2.06614
	40	2.37368	1.5939	1.53331	1.66518	1.51973	1.44083	1.62629	1.74022	1.37649	2.06953
	40	2.37719	1.5955	1.53469	1.667	1.5211	1.44191	1.62798	1.74236	1.37739	2.07292
	40	2.3807	1.59711	1.53608	1.66882	1.52247	1.44299	1.62966	1.74449	1.37829	2.07631
	40	2.38421	1.59871	1.53747	1.67064	1.52384	1.44407	1.63135	1.74662	1.37919	2.07969
	40	2.38772	1.60031	1.53885	1.67246	1.52521	1.44515	1.63303	1.74875	1.38009	2.08308
	40	2.39123	1.60191	1.54024	1.67428	1.52658	1.44623	1.63472	1.75088	1.38099	2.08647
	40	2.39474	1.60352	1.54163	1.6761	1.52795	1.4473	1.6364	1.75301	1.38189	2.08986
	40	2.39825	1.60512	1.54301	1.67791	1.52932	1.44838	1.63809	1.75515	1.38278	2.09325
	40	2.40175	1.60672	1.5444	1.67973	1.53069	1.44946	1.63977	1.75728	1.38368	2.09664
	40	2.40526	1.60832	1.54578	1.68155	1.53206	1.45054	1.64146	1.75941	1.38458	2.10003
	40	2.40877	1.60992	1.54717	1.68337	1.53343	1.45161	1.64314	1.76154	1.38548	2.10342
	40	2.41228	1.61153	1.54856	1.68519	1.5348	1.45269	1.64483	1.76367	1.38637	2.10681
	40	2.41579	1.61313	1.54994	1.68701	1.53617	1.45377	1.64651	1.7658	1.38727	2.1102
	40	2.4193	1.61473	1.55133	1.68883	1.53754	1.45484	1.64819	1.76794	1.38817	2.11351
	40	2.42281	1.61633	1.55271	1.69064	1.53891	1.45592	1.64988	1.77007	1.38906	2.11667
	40	2.42632	1.61793	1.5541	1.69246	1.54028	1.45699	1.65156	1.7722	1.38996	2.11983
	40	2.42982	1.61953	1.55548	1.69428	1.54165	1.45807	1.65325	1.77433	1.39085	2.12298
	40	2.43333	1.62114	1.55687	1.6961	1.54302	1.45914	1.65493	1.77646	1.39175	2.12614
	40	2.43684	1.62274	1.55825	1.69792	1.54439	1.46024	1.65662	1.77859	1.39264	2.1293
	40	2.44035	1.62434	1.55964	1.69974	1.54576	1.46133	1.6583	1.78072	1.39354	2.13246
	40	2.44386	1.62594	1.56103	1.70156	1.54713	1.46243	1.65999	1.78286	1.39443	2.13562
	40	2.44737	1.62754	1.56241	1.70332	1.5485	1.46352	1.66167	1.78499	1.39532	2.13878
	40	2.45088	1.62914	1.56379	1.70506	1.54987	1.46462	1.66335	1.78712	1.39622	2.14193
	40	2.45439	1.63074	1.56518	1.70681	1.55124	1.46571	1.66504	1.78925	1.39711	2.14509
	40	2.45789	1.63235	1.56656	1.70855	1.55261	1.46681	1.66672	1.79138	1.398	2.14824
	40	2.4614	1.63395	1.56795	1.7103	1.55398	1.4679	1.66841	1.79351	1.39889	2.15139
	40	2.46491	1.63555	1.56933	1.71204	1.55535	1.469	1.67009	1.79564	1.39979	2.15454
	40	2.46842	1.63715	1.57072	1.71379	1.55672	1.47009	1.67178	1.79777	1.40068	2.15769
	40	2.47193	1.63875	1.5721	1.71553	1.55809	1.47118	1.67346	1.7999	1.40157	2.16084
	40	2.47544	1.64035	1.57349	1.71727	1.55946	1.47228	1.67514	1.80204	1.40246	2.16399
	40	2.47895	1.64195	1.57487	1.71902	1.56083	1.47337	1.67683	1.80417	1.40335	2.16714
	40	2.48246	1.64355	1.57626	1.7208	1.5622	1.47447	1.67851	1.8063	1.40424	2.17029
	40	2.48596	1.64515	1.57764	1.72261	1.56357	1.47556	1.6802	1.80843	1.40513	2.17354
	40	2.48947	1.64675	1.57902	1.72441	1.56494	1.47665	1.68188	1.81056	1.40602	2.17682
	40	2.49298	1.64836	1.58041	1.72622	1.56631	1.47775	1.68357	1.81269	1.40691	2.18009
	40	2.49649	1.64996	1.58179	1.72803	1.56767	1.47884	1.68525	1.81482	1.4078	2.18336
	40	2.5	1.65156	1.58318	1.72984	1.56904	1.47994	1.68693	1.81695	1.40868	2.18663
